# Supplementary material for: Comparison of pregnancy outcomes among patients of different ages who underwent frozen-thawed high-quality single blastocyst transfer
Source: BMC Pregnancy Childbirth. 2024 Apr 15;24:276. doi: 10.1186/s12884-024-06451-w (PMC11017700; doi:10.1186/s12884-024-06451-w)
Supplement: Supplementary file 1 — Supplementary Material 1 [file 12884_2024_6451_MOESM1_ESM.xlsx]

## Sheet: 38-40
Brid	BMI	Male age	Number of births	Number of miscarriages	history of diabetes	history of hypertension	history of thyroid disease	Number of Early Spontaneous Abortion	number of pregnancies	Male smoking history	Transplant cycle	Infertility duration	Endometrial thickness on the transformation day	Infertility type	Infertile causes	pregnancy outcomes	Neonatal birth weight 1	Neonatal birth weight 2	Neonatal birth age	Neonatal sex ratio	Special affection	Maternal age	Art Time	blastocyst type
24889	22.15	39	1	1	no	no	no	1	2	no	1	2	7.5	Secondary infertility	Both factor	Live birth	1000	1000	29.29	Female/Female	twin-twin transfusion syndrome	38	2018-01-30 14:20:00	3BB;
28583	20.57	42	1	5	no	no	no	2	6	no	1	1	8	Secondary infertility	Female factor	Live birth	2250		40.43	Female	GDM	40.1	2018-12-13 14:31:01	4BB;
35948	26.04	43	0	3	no	no	no	1	3	yes	1	2	9.8	Secondary infertility	Female factor	Live birth	2500		37.29	Female		38.8	2020-04-03 14:49:00	4AB;
45285	20.7	39	1	5	no	no	no	1	6	no	2	6	11	Secondary infertility	Unexplained factor	non-pregnancy						40.8	2021-12-10 10:24:52	4BB;
38192	20.5	36	1	1	no	no	no	0	2	no	1	2	11.5	Secondary infertility	Unexplained factor	Live birth	2600		38.71	Male		38.8	2020-10-01 08:48:00	4BB;
45182	23.42	40	2	2	no	no	no	1	4	no	1	1	7	Secondary infertility	Male factor	Miscarriage						39.2	2021-11-25 09:06:08	4BB;
28944	16.63	40	0	2	no	no	no	1	2	no	2	1	13	Secondary infertility	Unexplained factor	Live birth	2650	2400	36.14	Male/Male	Preterm birth	38	2019-07-10 14:50:00	4BA;
44343	19	39	1	1	no	no	yes	0	2	no	2	1	8.6	Secondary infertility	Female factor	Miscarriage						39	2021-11-11 09:19:23	4BB;
44081	16.89	41	1	0	no	no	no	0	1	no	2	4	8.5	Secondary infertility	Both factor	Biochemical pregnancy						38	2021-11-06 09:44:44	4BB;
43978	21.64	39	0	1	no	no	no	1	1	yes	1	3	9	Secondary infertility	Female factor	Biochemical pregnancy						39.4	2021-10-17 11:52:07	4BB;
44959	22.58	40	1	2	no	no	no	2	3	yes	1	1	9.5	Secondary infertility	Male factor	non-pregnancy						38	2021-11-04 09:20:58	4BB;
43751	20.03	39	1	1	no	no	no	1	2	yes	2	5	9	Secondary infertility	Male factor	Biochemical pregnancy						38	2021-12-08 09:57:57	4BB;
44859	19.83	40	1	0	no	no	no	0	1	yes	1	4	8	Secondary infertility	Male factor	non-pregnancy						38	2021-11-04 08:53:20	4BB;
37207	20.44	43	0	1	no	no	no	1	1	no	2	10	9.2	Secondary infertility	Unexplained factor	Live birth	2700		35.57	Male	Preterm birth	38	2020-06-30 15:19:00	4AB;
42542	28	37	0	3	no	no	no	0	3	no	1	1	8	Secondary infertility	Female factor	non-pregnancy						38.6	2021-06-13 11:41:57	4BB;
42110	18.97	40	1	3	no	no	no	0	4	no	1	3	8	Secondary infertility	Female factor	non-pregnancy						38.5	2021-05-23 10:49:00	4BB;
42767	19.15	40	1	1	no	no	no	1	2	no	1	10	11	Secondary infertility	Male factor	Miscarriage						38	2021-08-01 10:26:14	4BA;
41779	25.22	48	1	0	no	no	no	0	1	yes	1	3	12	Secondary infertility	Female factor	non-pregnancy						40.9	2021-04-29 15:59:00	4BB;
42713	20.2	38	0	1	no	no	no	0	1	no	1	2	9	Secondary infertility	Female factor	Biochemical pregnancy						38	2021-07-23 12:05:28	4BB;
23018	20.7	46	0	3	no	no	no	2	3	no	2	2	7	Secondary infertility	Female factor	Live birth	2850		37.71	Male		38.3	2019-06-10 14:51:00	3AB;
41564	24.97	41	2	2	no	no	no	0	4	no	1	2	9	Secondary infertility	Unexplained factor	non-pregnancy						38	2021-06-18 09:35:00	4BB;
42307	19.83	32	1	1	no	no	no	0	2	no	1	1	9.5	Secondary infertility	Female factor	Biochemical pregnancy						38.3	2021-07-01 10:54:26	4BB;
41026	20.55	43	1	0	no	no	no	0	1	no	1	6	8.5	Secondary infertility	Both factor	Live birth	3000		39.71	Female		39	2021-05-14 10:48:10	4BB;
41730	18.03	40	1	2	no	no	no	0	3	no	2	1	11	Secondary infertility	Female factor	Miscarriage					twin	40.9	2021-08-09 11:40:55	4BB;
41519	24.84	39	1	1	no	no	no	0	2	no	1	2	8.5	Secondary infertility	Male factor	Miscarriage						38.3	2021-09-30 10:29:22	4BB;
41081	22.07	36	2	1	no	no	no	0	3	no	1	1	9.5	Secondary infertility	Male factor	non-pregnancy						39	2021-04-19 09:48:00	4BB;
40718	23.23	37	1	3	no	no	no	0	4	no	1	3	7	Secondary infertility	Female factor	non-pregnancy						38.3	2021-02-05 08:57:25	4BB;
30391	22.48	40	1	0	no	no	no	0	1	no	1	3	11.6	Secondary infertility	Female factor	Live birth	3000		40.14	Male		38	2019-01-07 14:41:00	4BB;
32488	20.89	35	2	2	no	no	no	0	4	yes	2	2	8	Secondary infertility	Female factor	Live birth	3050		39.71	Female		38	2021-10-26 11:06:20	4BB;
40832	20.81	40	1	1	no	no	no	0	2	no	2	4	8.8	Secondary infertility	Both factor	Miscarriage						39.8	2021-05-11 11:32:00	4BA;
39557	37.18	39	1	0	no	yes	no	0	1	no	1	2	9.9	Secondary infertility	Female factor	non-pregnancy						39.3	2021-03-11 13:42:00	4BB;
39292	24.3	40	2	2	no	no	no	0	4	no	1	1	7	Secondary infertility	Female factor	non-pregnancy						38	2021-01-15 09:25:27	4BB;
25805	19.92	39	1	1	no	no	no	0	2	no	1	2	13.2	Secondary infertility	Female factor	Live birth	3050		40.71	Male		39.2	2018-05-17 14:04:19	4AA;
25320	21.08	42	1	2	no	no	no	1	3	no	2	1	9	Secondary infertility	Female factor	Live birth	3100		38.14	Male		38	2018-07-10 15:39:14	4BB;
26472	17.97	38	1	2	no	yes	no	0	3	no	1	3	10	Secondary infertility	Male factor	Live birth	3100		38.57	Male		38	2018-07-16 14:30:40	4AB;
38759	20.45	44	1	0	no	no	no	0	1	no	1	1	8.5	Secondary infertility	Male factor	non-pregnancy						38.1	2021-01-05 09:54:00	4BB;
38724	23.11	41	0	1	no	no	no	0	1	no	1	5	8	Secondary infertility	Both factor	non-pregnancy						39.7	2020-09-21 16:12:00	4AB;
38152	19.56	33	1	0	no	no	no	0	1	no	2	3	7	Secondary infertility	Female factor	non-pregnancy						38	2020-10-15 11:13:00	4BB;
37832	22.31	44	1	2	no	no	no	1	3	no	2	1	8.5	Secondary infertility	Female factor	non-pregnancy						39.5	2021-01-06 11:31:00	4BA;
37424	25.71	33	1	0	no	no	no	0	1	no	2	5	7.4	Secondary infertility	Female factor	non-pregnancy						39	2020-07-08 13:43:00	4BB;
36772	18.13	40	0	2	no	no	no	0	2	no	2	3	9	Secondary infertility	Female factor	non-pregnancy						38.5	2021-06-29 08:54:49	4BB;
40476	20.03	38	1	1	no	no	no	1	2	no	1	1	10	Secondary infertility	Male factor	Biochemical pregnancy						38	2021-05-31 15:58:26	5BB;
36760	27.97	30	0	1	no	no	no	1	1	no	2	1	8.5	Secondary infertility	Female factor	non-pregnancy						38	2021-02-18 08:32:00	4BB;
33089	18.55	39	0	3	no	no	no	0	3	no	1	6	10.5	Secondary infertility	Female factor	Live birth	3130		39.14	Male		38	2019-08-06 09:53:00	4AB;
36110	23.42	38	1	3	no	no	no	0	4	no	1	1	9	Secondary infertility	Male factor	non-pregnancy						38.9	2020-01-31 10:51:00	4BB;
40301	22.04	37	1	6	no	no	no	2	7	no	1	2	9.5	Secondary infertility	Male factor	Biochemical pregnancy						38.7	2021-01-12 08:46:00	4BA;
39299	20.28	53	2	1	no	no	no	1	3	no	2	2	8	Secondary infertility	Female factor	Biochemical pregnancy						40.7	2020-12-08 14:00:00	4BB;
39221	18.36	38	1	0	no	no	no	0	1	yes	1	4	7.7	Secondary infertility	Unexplained factor	Biochemical pregnancy						38	2021-05-25 08:36:00	4AB;
40016	23.31	45	0	3	no	no	no	1	3	no	1	3	10.1	Secondary infertility	Female factor	Live birth	3140		38.29	Female		39.8	2020-12-24 08:48:00	4AB;
42297	28.3	37	2	1	no	no	no	2	3	no	1	4	13.5	Secondary infertility	Female factor	Live birth	3150		38.29	Male		39.2	2021-06-04 09:46:00	4BB;
42826	18.43	39	1	3	no	no	no	0	4	no	1	2	7.6	Secondary infertility	Female factor	Live birth	3220		41	Male		38.5	2021-07-11 08:38:56	4BB;
39698	18.83	39	1	3	no	no	no	0	4	no	2	5	9.5	Secondary infertility	Female factor	Live birth	3240		38.86	Male		38.5	2020-12-04 09:55:00	4AB;
37360	20.03	38	1	3	no	no	no	0	4	yes	1	1	7	Secondary infertility	Female factor	Live birth	3250		39	Female		38.4	2020-09-02 15:14:00	4BA;
36215	26.81	43	0	0	no	yes	no	0	0	no	1	15	13	Primary infertility	Female factor	Miscarriage						38.8	2020-05-04 14:03:00	4BA;
36068	20.03	43	0	2	no	no	no	0	2	no	1	2	12.5	Secondary infertility	Male factor	non-pregnancy						40.6	2020-03-02 12:12:00	4BA;
33740	25.22	41	1	2	no	no	no	0	3	no	2	4	10.4	Secondary infertility	Female factor	Live birth	3250		39.57	Male		38	2019-09-02 14:25:00	4BB;
40323	21.76	40	0	0	no	no	no	0	0	no	1	1	10.2	Primary infertility	Male factor	Live birth	3275		39.57	Male		38	2021-04-26 11:19:00	4BB;
36048	18.07	32	1	0	no	no	no	0	1	no	1	5	8.9	Secondary infertility	Female factor	non-pregnancy						39	2020-03-16 10:31:00	4BB;
35693	20.57	38	1	3	no	no	no	2	4	yes	1	1	10	Secondary infertility	Female factor	non-pregnancy						39	2020-03-03 13:56:00	4BB;
39836	23.23	40	0	0	no	no	no	0	0	no	1	3	9	Primary infertility	Unexplained factor	Live birth	3275		39.57	Male	GDM	38	2021-02-26 08:25:00	4BB;
42042	23.07	45	1	0	no	no	no	0	1	no	1	14	9.7	Secondary infertility	Male factor	Live birth	3300		38.43	Male	Gestational hypertension+GDM	38.5	2021-06-28 08:56:24	4BB;
35568	22.27	41	1	1	no	no	no	0	2	no	2	3	8.8	Secondary infertility	Female factor	Biochemical pregnancy						40.1	2020-03-31 14:07:00	4BB;
34434	22.64	34	2	3	no	no	no	1	5	no	2	1	11	Secondary infertility	Female factor	non-pregnancy						38	2019-11-08 11:17:00	4BA;
34418	20.81	32	2	2	no	no	no	0	4	no	2	5	10	Secondary infertility	Male factor	non-pregnancy						38.1	2019-09-30 09:52:00	4BA;
34292	17.63	40	1	0	no	no	no	0	1	no	1	10	8	Secondary infertility	Female factor	non-pregnancy						39.1	2019-09-27 14:49:00	4BA;
34189	21.78	35	0	1	no	no	no	0	1	no	2	1	12.3	Secondary infertility	Female factor	non-pregnancy						38	2020-01-17 13:54:00	4BB;
35129	21.48	39	1	2	no	no	no	0	3	no	1	1	10.5	Secondary infertility	Female factor	Biochemical pregnancy						38.7	2019-11-16 10:31:00	4BB;
33978	25.64	40	0	7	no	no	no	2	7	yes	1	2	9.1	Secondary infertility	Female factor	Miscarriage						39.5	2019-09-02 14:21:00	4BB;
34097	21.78	39	0	0	no	no	no	0	0	no	1	7	8	Primary infertility	Both factor	non-pregnancy						38	2020-08-19 15:36:00	4BA;
37203	21.23	39	1	2	no	no	no	0	3	no	1	2	9	Secondary infertility	Male factor	Live birth	3300		39	Male		40.6	2020-06-26 11:21:00	4BA;
32834	21.94	33	1	1	no	no	no	0	2	no	1	1	8	Secondary infertility	Both factor	Live birth	3300		39.14	Male	GDM	38	2019-11-06 11:01:00	4BB;
33718	22.03	44	1	4	no	no	no	0	5	no	1	1	11.1	Secondary infertility	Female factor	non-pregnancy						38	2019-07-30 14:09:00	4BB;
33382	21.36	39	0	1	no	no	no	0	1	no	1	14	8.5	Secondary infertility	Female factor	Miscarriage						39.5	2019-07-29 15:40:00	4AB;
29756	20.03	39	1	2	no	no	no	2	3	yes	1	2	10	Secondary infertility	Unexplained factor	Live birth	3300		39.57	Male	GDM	39.4	2019-01-02 14:14:00	4BB;
33516	18.22	41	0	0	no	no	no	0	0	no	2	4	8.4	Primary infertility	Female factor	non-pregnancy						40	2019-08-12 15:20:00	4BB;
25242	26.08	39	1	1	no	no	no	0	2	no	2	6	10.7	Secondary infertility	Female factor	Live birth	3450		38.29	Male		39.3	2018-11-13 15:30:08	4AB;
29784	24.22	38	0	0	no	no	no	0	0	no	2	1	10	Primary infertility	Female factor	Live birth	3500		39	Male		38	2019-01-10 14:29:00	4AB;
33229	19.56	39	0	2	no	no	no	0	2	no	1	10	8	Secondary infertility	Female factor	Miscarriage						39.4	2019-07-17 14:04:00	4BB;
32814	23.11	44	1	2	no	no	no	2	3	no	1	2	7.5	Secondary infertility	Both factor	Biochemical pregnancy						40.7	2019-07-10 13:53:00	4BA;
33362	20.55	40	1	3	no	no	no	2	4	no	2	2	8.5	Secondary infertility	Female factor	non-pregnancy						38.8	2020-10-21 11:27:00	4BB;
31464	23.14	40	1	0	no	no	no	0	1	no	1	1	10.8	Secondary infertility	Male factor	Live birth	3500		39.43	Female		40.6	2019-04-11 15:20:00	4AB;
31838	21.45	39	1	3	no	no	no	1	4	yes	1	3	8.8	Secondary infertility	Female factor	Miscarriage						38.1	2019-04-30 14:54:00	4BA;
31450	27.69	39	1	1	no	no	no	1	2	no	2	2	10	Secondary infertility	Both factor	Miscarriage						39	2019-07-29 14:32:00	4BB;
31412	20.81	39	3	1	no	no	no	1	4	no	1	1	7.5	Secondary infertility	Male factor	Miscarriage						38.6	2019-08-26 13:58:00	4BB;
27535	21.37	41	1	1	no	no	no	1	2	yes	1	3	10.2	Secondary infertility	Male factor	Live birth	3500		39.43	Female		38	2019-09-09 11:26:00	4BA;
32624	20	38	1	3	no	no	no	0	4	no	1	3	8	Secondary infertility	Female factor	non-pregnancy						40.6	2019-09-10 11:17:00	4BB;
32436	18	37	1	1	no	no	no	0	2	no	1	2	9	Secondary infertility	Female factor	non-pregnancy						38	2019-07-03 14:12:00	4BB;
41250	25.3	49	1	3	no	no	no	0	4	no	1	5	9	Secondary infertility	Unexplained factor	Live birth	3500		39.43	Male		40.5	2021-03-26 08:21:03	4BB;
32338	22.1	42	1	0	no	no	no	0	1	no	2	3	8.1	Secondary infertility	Male factor	non-pregnancy						39.3	2019-08-28 14:44:00	4BB;
27214	20.44	37	1	2	no	no	no	0	3	no	2	2	7.5	Secondary infertility	Female factor	Live birth	3500		39.86	Female		38	2020-06-19 11:21:00	4BB;
31920	21.88	40	1	1	no	no	no	0	2	no	2	2	8.5	Secondary infertility	Female factor	Live birth	3510		39.43	Female		40.4	2019-08-06 09:48:00	4BB;
31040	25.22	37	2	0	no	no	no	0	2	no	2	2	12	Secondary infertility	Female factor	Live birth	3550		39.57	Male		38	2019-07-22 14:22:00	4AA;
31057	22.14	41	1	1	no	no	no	0	2	no	2	3	8	Secondary infertility	Male factor	Biochemical pregnancy						40.1	2020-03-31 10:30:00	4BA;
29163	19.88	41	1	1	no	no	no	0	2	yes	1	1	9	Secondary infertility	Male factor	Live birth	3570		37.86	Male		38	2018-12-13 15:40:32	4BB;
30290	22.04	37	0	0	no	no	no	0	0	no	1	7	10.1	Primary infertility	Female factor	Biochemical pregnancy						38	2019-05-28 14:55:00	4BA;
33501	22.35	39	2	0	no	no	no	0	2	no	1	1	7.4	Secondary infertility	Female factor	Live birth	3600		40.71	Male		39.1	2019-12-25 14:26:00	4BB;
32216	19.56	37	2	0	no	no	no	0	2	no	1	2	7.4	Secondary infertility	Female factor	non-pregnancy						38	2020-03-25 10:40:00	4AB;
33146	20.45	38	1	5	no	no	no	0	6	no	1	3	12.3	Secondary infertility	Female factor	Live birth	3600		41	Male		38	2019-09-11 14:07:00	4AB;
31282	21.33	42	2	0	no	no	no	0	2	no	1	1	7	Secondary infertility	Female factor	non-pregnancy						40.7	2019-05-05 14:27:00	4AA;
29934	20.81	43	1	2	no	no	no	0	3	no	1	3	7.5	Secondary infertility	Unexplained factor	Miscarriage						39.2	2018-12-13 13:46:20	4BA;
32714	20.96	40	0	1	no	no	no	0	1	no	1	2	9	Secondary infertility	Both factor	Live birth	3650		39.43	Female		38	2019-08-12 14:41:00	4BA;
31469	20	39	0	1	no	no	no	1	1	no	1	4	7.5	Secondary infertility	Male factor	Live birth	3650		39.71	Male		39.4	2019-09-20 10:17:00	4BA;
36230	22.19	36	1	1	no	no	no	0	2	no	1	1	9.8	Secondary infertility	Female factor	Live birth	3650		41.43	Male		38	2020-04-07 10:56:00	4BB;
28865	18.99	39	1	1	no	no	no	0	2	no	1	12	8	Secondary infertility	Male factor	Live birth	3700		37.57	Male		38.7	2018-09-28 14:06:22	4BB;
30334	26.53	37	0	1	yes	no	no	1	1	no	2	4	8	Secondary infertility	Female factor	non-pregnancy						38	2019-01-22 14:09:00	4BB;
29274	20.31	43	0	3	no	no	no	0	3	no	1	3	7.2	Secondary infertility	Female factor	Miscarriage						40	2018-10-25 13:40:32	4BA;
29906	26.17	41	1	3	no	no	no	2	4	no	1	2	7.5	Secondary infertility	Female factor	non-pregnancy						40.9	2019-01-29 14:13:00	4BA;
28753	25.71	41	0	0	no	no	no	0	0	yes	2	10	8.5	Primary infertility	Female factor	non-pregnancy						39.6	2018-11-08 14:39:38	4BA;
28020	21.64	39	0	2	no	no	no	0	2	yes	1	1	9	Secondary infertility	Female factor	Miscarriage						38	2018-12-26 13:41:43	4BA;
27950	19.43	36	0	3	no	no	no	0	3	no	2	6	8	Secondary infertility	Female factor	non-pregnancy						38.8	2018-11-06 14:38:58	4BB;
27926	25.89	39	1	1	no	no	no	0	2	no	1	2	9	Secondary infertility	Female factor	non-pregnancy						38	2018-12-10 16:05:52	4BA;
27501	19.53	49	1	1	no	no	no	0	2	no	2	1	8.2	Secondary infertility	Female factor	Miscarriage						39.5	2018-11-30 13:56:59	5BB;
31121	22.83	42	2	0	no	no	no	0	2	no	1	2	7.9	Secondary infertility	Both factor	Live birth	3700		38.14	Male		39.6	2019-06-17 14:34:00	4BB;
26608	23.42	35	0	0	no	no	no	0	0	no	1	13	9	Primary infertility	Female factor	Biochemical pregnancy						38	2018-08-10 14:12:40	4BB;
40037	19.56	44	1	0	no	no	no	0	1	yes	2	6	8.5	Secondary infertility	Unexplained factor	Live birth	3700		39	Male		38.6	2021-04-02 11:49:00	4AB;
27889	21.23	37	2	2	no	no	no	0	4	no	2	1	7.8	Secondary infertility	Female factor	non-pregnancy						38	2018-10-22 14:53:55	4BA
27860	21.01	36	0	3	no	no	no	1	3	yes	1	1	7	Secondary infertility	Female factor	non-pregnancy						39.9	2018-12-10 13:54:30	4AB;
27638	29.14	44	0	1	no	no	no	0	1	no	2	17	9.5	Secondary infertility	Both factor	non-pregnancy						39	2019-05-16 14:12:00	4BA;
26076	21.48	43	0	0	no	no	no	0	0	no	1	12	9	Primary infertility	Unexplained factor	Biochemical pregnancy						39.9	2018-05-09 14:15:14	4AB;
25770	19.29	38	1	0	no	no	no	0	1	no	2	2	8	Secondary infertility	Male factor	Miscarriage						38	2018-09-24 12:19:01	4BB;
25190	20.03	38	1	2	no	no	no	1	3	no	1	1	8	Secondary infertility	Female factor	Biochemical pregnancy						38	2018-03-21 14:20:57	4BA;
27299	20.94	37	1	3	no	no	no	0	4	no	2	4	7.5	Secondary infertility	Female factor	non-pregnancy						39	2018-08-23 15:15:44	4AB;
26718	23.34	41	1	1	no	no	no	0	2	no	1	4	7.8	Secondary infertility	Female factor	non-pregnancy						38	2018-08-13 15:25:32	4BB;
23395	21.48	40	1	1	no	no	no	1	2	no	2	9	7	Secondary infertility	Both factor	Live birth	3800		38.71	Female		38	2019-12-04 13:49:00	4BA;
26195	20.17	35	1	1	no	no	no	0	2	yes	2	2	8.9	Secondary infertility	Female factor	non-pregnancy						38	2018-09-19 13:43:27	4BB;
26056	21.48	35	0	3	no	no	no	0	3	no	2	5	8	Secondary infertility	Female factor	non-pregnancy						39.5	2018-07-09 14:15:54	4BB;
25889	23.11	41	1	4	no	no	no	2	5	no	1	2	7.5	Secondary infertility	Female factor	non-pregnancy						38.4	2018-06-20 14:11:03	4AB;
42956	23.44	40	1	0	no	no	no	0	1	no	1	10	13.1	Secondary infertility	Male factor	Live birth	3800		39.14	Female		38	2021-07-19 10:49:09	4BB;
31297	23.74	40	1	1	no	no	no	1	2	no	1	6	11.5	Secondary infertility	Both factor	Live birth	3800		41	Male		38.2	2019-04-30 14:51:00	4BB;
25809	24.35	45	0	1	no	no	no	1	1	no	2	16	9.6	Secondary infertility	Female factor	non-pregnancy						39.3	2020-01-23 14:36:00	4BB;
30948	22.86	41	1	0	no	no	no	0	1	yes	1	2	7.5	Secondary infertility	Unexplained factor	Live birth	3900		38.86	Female		38	2019-03-25 14:31:00	4BA;
25426	19.95	41	1	3	no	no	no	0	4	no	1	7	9.9	Secondary infertility	Female factor	non-pregnancy						38.5	2018-04-02 14:12:14	4AB;
25149	20.96	44	1	3	no	no	no	0	4	no	1	1	9	Secondary infertility	Unexplained factor	non-pregnancy						40.3	2018-03-15 11:17:23	4BB;
25006	27.22	42	1	4	no	no	no	0	5	no	1	2	9.2	Secondary infertility	Female factor	non-pregnancy						38.3	2018-05-21 09:04:31	4AB;
24877	22.21	42	1	1	no	no	no	0	2	no	2	2	9.3	Secondary infertility	Female factor	non-pregnancy						38.8	2018-07-30 14:57:47	4AB;
31604	20.55	38	1	3	no	no	no	2	4	no	1	1	7.9	Secondary infertility	Male factor	Live birth	3900		39	Male		38	2019-10-28 13:49:00	4BB;
24000	22.66	42	1	1	no	no	no	0	2	yes	2	4	9	Secondary infertility	Male factor	non-pregnancy						39.5	2018-03-08 15:27:21	4AB;
23985	22.66	42	1	0	no	no	no	0	1	yes	1	9	7.3	Secondary infertility	Both factor	non-pregnancy						38	2020-04-13 10:51:00	4BA;
23639	22.03	45	0	2	no	no	no	0	2	no	2	3	8.6	Secondary infertility	Female factor	non-pregnancy						38	2018-11-06 15:12:12	4BB;
22539	23.88	40	2	1	no	no	no	0	3	no	2	1	9	Secondary infertility	Male factor	non-pregnancy						39.6	2021-02-09 09:53:00	4AB;
21599	23.51	43	1	1	no	no	no	1	2	no	2	4	12	Secondary infertility	Female factor	non-pregnancy						40.4	2018-03-30 15:44:28	4BB;
15408	23.44	40	0	5	no	no	no	0	5	no	2	11	8.8	Secondary infertility	Female factor	non-pregnancy						38.5	2020-07-22 14:23:00	5BB;
28526	20.83	34	1	1	no	no	no	0	2	no	1	3	7	Secondary infertility	Male factor	Live birth	3950		40.71	Female		40.7	2018-10-08 13:38:16	4AA;
9936	22.48	39	1	1	no	no	no	0	2	yes	2	5	11.7	Secondary infertility	Both factor	non-pregnancy						39.1	2018-07-02 17:10:21	3BB;
44556	23.31	36	0	0	no	no	no	0	0	no	2	3	10.6	Primary infertility	Female factor	Live birth	4050		39.14	Male		38	2021-10-15 10:43:28	4BA;
23617	18.36	44	0	0	no	no	no	0	0	yes	2	1	7	Primary infertility	Female factor	Miscarriage					Gestational hypertension	38	2018-01-09 14:01:03	4BB;
18537	27.55	38	0	1	no	no	no	1	1	no	2	1	8.5	Secondary infertility	Both factor	Miscarriage						38	2020-04-03 14:58:00	4BB;

## Sheet: 35-37
Brid	BMI	Male age	Number of births	Number of miscarriages	history of diabetes	history of hypertension	history of thyroid disease	Number of Early Spontaneous Abortion	number of pregnancies	Male smoking history	Transplant cycle	Infertility duration	Endometrial thickness on the transformation day	Infertility type	Infertile causes	pregnancy outcomes	Neonatal birth weight 1	Neonatal birth weight 2	Neonatal birth age	Neonatal sex ratio	Special affection	Maternal age	Art Time	blastocyst type
35877	23.88	36	1	2	no	no	no	0	3	no	1	5	8.5	Secondary infertility	Female factor	Live birth	4850		39.57	Male		35	2020-04-14 10:42:00	4BA;
51321	19.96	37	1	0	no	no	no	0	1	no	2	3	7.5	Secondary infertility	Female factor	non-pregnancy						35.4	2020-01-02 15:14:00	4AB;
44092	23.44	36	0	1	no	no	no	1	1	no	2	3	7.6	Secondary infertility	Female factor	non-pregnancy						35.1	2021-10-02 11:23:47	4BB;
34372	20.34	34	0	0	no	no	no	0	0	yes	1	2	8	Primary infertility	Male factor	Biochemical pregnancy						35		4AB;
35911	26.37	39	1	4	no	no	no	0	5	no	2	2	9.1	Secondary infertility	Female factor	Live birth	4350		39.57	Male		35		4BB;
43899	21.09	35	1	2	no	no	no	2	3	no	2	2	9.5	Secondary infertility	Female factor	non-pregnancy						36	2021-10-17 10:38:19	4BB;
34311	26.37	39	1	4	no	no	no	0	5	no	2	2	9.1	Secondary infertility	Female factor	Live birth	4350		39.57	Male		35.7	2020-04-13 10:55:00	4BB;
34268	23.5	38	0	0	no	no	no	0	0	no	1	2	7.5	Primary infertility	Both factor	Biochemical pregnancy						35		4BB;
43655	21.24	35	0	0	no	no	no	0	0	no	1	3	11	Primary infertility	Female factor	non-pregnancy						35	2021-10-03 10:24:02	4BB;
31977	24.56	44	0	0	no	no	no	0	0	no	1	16	9.2	Primary infertility	Female factor	Miscarriage						35		4BA;
28597	27.97	40	0	0	no	no	no	0	0	no	1	7	9.1	Primary infertility	Female factor	Miscarriage						35	2019-01-14 14:52:00	4AB;
43479	20.81	55	0	2	no	no	no	0	2	no	1	5	8	Secondary infertility	Female factor	non-pregnancy						36.6	2021-07-27 09:29:38	4BB;
43394	24.61	32	0	2	no	no	no	0	2	yes	1	3	8	Secondary infertility	Female factor	non-pregnancy						35.4	2021-10-09 09:55:39	4BA;
37250	20.45	42	1	3	no	no	no	0	4	yes	2	6	10	Secondary infertility	Female factor	Live birth	4005		38.29	Female		36.3	2020-12-21 08:14:00	4BB;
24947	20.94	34	1	2	no	no	no	1	3	no	1	1	10	Secondary infertility	Female factor	Live birth	4000		39.14	Male		36.8	2018-04-12 13:57:11	4AA;
41788	16.8	37	1	0	no	no	no	0	1	yes	1	3	8	Secondary infertility	Female factor	non-pregnancy						35.7	2021-09-10 11:04:25	4BB;
24195	19.36	40	1	3	no	no	no	2	4	no	1	1	11	Secondary infertility	Female factor	Live birth	3990		40.71	Female	Gestational hypertension	36.8	2018-12-27 14:07:00	4AB;
35677	24.56	42	0	0	no	no	no	0	0	no	1	16	9.2	Primary infertility	Female factor	Miscarriage						35.7	2019-06-13 14:04:00	4BA;
25637	20.34	30	0	0	no	no	no	0	0	no	1	8	8	Primary infertility	Male factor	Biochemical pregnancy						35.8	2019-12-26 14:23:00	4AB;
42678	23.5	37	0	0	no	no	no	0	0	no	2	2	7.5	Primary infertility	Female factor	Biochemical pregnancy						35.9	2019-10-03 10:33:00	4BB;
26239	20.96	36	1	0	no	no	no	0	1	no	1	2	10.7	Secondary infertility	Female factor	Live birth	3920		39.57	Male		35.6	2018-05-21 13:51:44	5AB;
35508	24.44	43	1	4	no	no	no	0	5	no	1	12	7.8	Secondary infertility	Female factor	Live birth	3900		40	Male		36.5	2019-12-26 14:18:00	4AB;
40933	19.07	36	0	0	no	no	no	0	0	no	1	3	9	Primary infertility	Male factor	Biochemical pregnancy						36.4	2021-02-21 10:07:44	4BB;
29949	22.94	39	0	0	no	no	no	0	0	no	1	1	9	Primary infertility	Female factor	Biochemical pregnancy						36.4	2019-01-10 14:53:00	4AB;
35278	21.19	38	0	0	no	no	no	0	0	no	2	9	10.1	Primary infertility	Unexplained factor	Miscarriage						36.5	2020-07-13 16:19:00	4BA;
41725	19.83	38	0	0	no	no	no	0	0	no	1	1	8	Primary infertility	Female factor	non-pregnancy						35.7	2019-06-03 14:37:00	4BB;
26374	26.56	40	0	0	no	no	no	0	0	no	1	15	10	Primary infertility	Female factor	Miscarriage						36.6	2018-08-30 15:07:20	4AB;
37648	20.03	39	0	1	no	no	no	0	1	no	1	4	9	Secondary infertility	Female factor	Live birth	3850		39.14	Female		36.8	2021-04-02 14:53:00	4BB;
24407	19.14	42	2	0	no	no	no	0	2	no	1	4	11.5	Secondary infertility	Female factor	Live birth	3800		39.29	Female		36.2	2018-02-05 14:25:51	4AB;
33285	20.2	34	0	1	no	no	no	0	1	yes	1	7	9.4	Secondary infertility	Both factor	Live birth	3800		39.71	Male		36.2	2019-08-13 10:31:00	4AB;
41613	22.21	38	1	0	no	no	no	0	1	no	2	6	7	Secondary infertility	Female factor	non-pregnancy						35.1	2019-10-14 11:11:00	4BB;
32699	26.56	38	1	1	no	no	no	1	2	no	1	2	9.5	Secondary infertility	Male factor	Live birth	3750		38	Male		37	2019-06-12 10:54:00	4BB;
33655	19.61	23	0	1	no	no	no	1	1	no	2	2	7.5	Secondary infertility	Both factor	Biochemical pregnancy						35		4BA;
41537	33.75	39	0	1	no	no	no	0	1	yes	2	6	10.1	Secondary infertility	Female factor	non-pregnancy						36.3	2021-09-30 13:58:41	4BB;
41416	19.72	39	1	0	no	no	no	0	1	no	2	2	7.8	Secondary infertility	Female factor	non-pregnancy						35.4	2019-03-19 15:02:00	4BB;
32922	25	35	1	3	no	no	no	0	4	no	2	2	11	Secondary infertility	Female factor	Live birth	3750		38.71	Male		35.2	2021-11-29 11:10:48	4AB;
40549	24.03	40	0	0	no	no	no	0	0	no	2	5	8.8	Primary infertility	Female factor	non-pregnancy						35	2021-11-29 09:02:18	3BB;
32836	21.23	38	0	1	no	no	no	1	1	no	1	1	9	Secondary infertility	Male factor	Live birth	3710		38.43	Male	GDM	35.9	2019-09-20 13:44:00	4BB;
40289	16.45	37	0	0	no	no	no	0	0	no	1	3	13.3	Primary infertility	Male factor	non-pregnancy						35.1	2019-04-08 14:32:00	4AB;
32833	24.44	36	1	1	no	no	no	1	2	no	1	1	9	Secondary infertility	Male factor	Live birth	3710		38.43	Male	GDM	35		4BB;
42663	18.67	38	0	1	no	no	no	0	1	yes	1	3	8	Secondary infertility	Female factor	Live birth	3700		37.86	Female		35.2	2021-06-14 08:21:00	4BB;
39767	23.15	38	0	1	no	no	no	1	1	no	2	8	8.3	Secondary infertility	Both factor	non-pregnancy						35.1	2021-03-11 10:09:00	4AB;
39377	21.23	42	2	0	no	no	no	0	2	no	2	2	7	Secondary infertility	Male factor	non-pregnancy						35	2020-12-14 08:33:00	4BB;
16972	20.7	37	1	0	no	no	no	0	1	no	2	4	9	Secondary infertility	Female factor	Live birth	3650		38.43	Female		36.4	2020-06-27 10:56:00	4AB;
39112	20.44	34	0	0	no	no	no	0	0	no	1	6	8.2	Primary infertility	Unexplained factor	non-pregnancy						35.2	2021-10-28 13:44:48	4BB;
38387	22.22	41	1	0	no	no	no	0	1	no	1	10	9.4	Secondary infertility	Female factor	Miscarriage						35	2021-01-11 13:44:00	4BA;
24697	25.51	44	1	0	no	no	no	0	1	no	2	11	10	Secondary infertility	Male factor	Biochemical pregnancy						35	2018-06-05 15:00:24	4AA;
38969	23.44	36	1	1	no	no	no	0	2	no	2	11	8.8	Secondary infertility	Female factor	non-pregnancy						36	2020-10-20 11:48:00	4BB;
39042	22.03	39	0	2	no	no	no	2	2	no	2	1	7	Secondary infertility	Male factor	Live birth	3650		40.29	Male		35.7	2021-01-09 09:49:41	4BB;
37424	25.71	33	1	0	no	no	no	0	1	no	1	5	7.4	Secondary infertility	Female factor	non-pregnancy						35		4BB;
35987	24.34	37	1	1	no	no	no	0	2	yes	2	8	10.6	Secondary infertility	Female factor	non-pregnancy						36.2	2020-04-03 14:11:00	4BB;
34260	23.04	35	0	1	no	no	no	1	1	yes	1	2	8	Secondary infertility	Female factor	Live birth	3600		37.71	Female		35.2	2019-01-22 14:05:00	4BB;
35695	26.04	39	1	0	no	yes	no	0	1	no	2	5	8.5	Secondary infertility	Both factor	non-pregnancy						35	2021-02-23 09:57:00	4BB;
42355	19.98	36	1	0	no	no	no	0	1	no	1	3	9	Secondary infertility	Female factor	Miscarriage						35.3	2020-07-30 14:26:00	4BB;
35210	33.67	38	0	0	no	no	no	0	0	yes	2	3	11.1	Primary infertility	Female factor	non-pregnancy						36.8	2020-04-28 16:27:00	4AB;
34703	19.78	38	1	2	no	no	no	1	3	no	2	9	8	Secondary infertility	Female factor	non-pregnancy						36.5	2020-08-31 14:45:00	4BB;
30560	26.04	35	1	0	no	no	no	0	1	no	1	2	8	Secondary infertility	Unexplained factor	Live birth	3600		37.71	Female		35		4BB;
32424	22.58	37	1	0	no	no	no	0	1	no	1	2	9.5	Secondary infertility	Unexplained factor	Live birth	3600		39.57	Female		36.9	2019-09-03 14:07:00	4BA;
42536	20.34	36	0	1	no	no	no	0	1	yes	1	2	8.5	Secondary infertility	Female factor	Miscarriage						35.5	2020-04-03 14:31:00	4BA;
34651	19.96	40	0	1	no	no	no	0	1	no	2	3	7.5	Secondary infertility	Female factor	non-pregnancy						35		4AB;
27124	24.34	39	0	0	no	no	no	0	0	no	2	17	10	Primary infertility	Female factor	Live birth	3550		38.29	Female	Gestational hypertension	36.3	2018-07-03 14:20:03	4BB;
31108	18.67	36	0	0	no	no	no	0	0	no	1	9	8	Primary infertility	Female factor	Live birth	3550		39	Male		36.8	2019-04-02 14:21:00	4BA;
34640	19.47	38	1	0	no	no	no	0	1	no	1	2	7.5	Secondary infertility	Female factor	non-pregnancy						36.6	2019-10-16 16:31:00	4BB;
32360	21.76	33	0	3	no	no	no	1	3	no	1	2	7.5	Secondary infertility	Female factor	Live birth	3500		40	Male		36.5	2019-05-27 14:42:00	4BA;
44663	19.83	40	0	1	no	no	no	0	1	no	2	6	10	Secondary infertility	Both factor	Live birth	3480		40.57	Male		35.6	2021-12-22 09:44:03	4BB;
42487	22.27	40	1	1	no	no	no	1	2	yes	1	1	8.5	Secondary infertility	Male factor	Live birth	3450		39.14	Male		36.9	2021-06-02 09:16:00	4BA;
34542	19.68	38	0	4	no	no	no	0	4	no	1	4	12	Secondary infertility	Unexplained factor	non-pregnancy						35.6	2019-10-08 11:11:00	4BB;
23348	23.19	31	0	1	no	no	no	0	1	no	2	1	8.3	Secondary infertility	Female factor	Miscarriage						36.3	2019-08-12 10:47:00	4BB;
38102	21.23	37	0	0	no	no	no	0	0	no	1	8	8	Primary infertility	Male factor	Live birth	3400		38.57	Male		35		4BB;
33758	25.34	39	1	3	no	no	no	0	4	no	1	13	10.6	Secondary infertility	Female factor	non-pregnancy						35		4BB;
30182	24.23	35	0	0	no	no	no	0	0	no	1	8	8	Primary infertility	Male factor	Live birth	3400		38.57	Male		35.9	2020-10-22 13:55:00	4BB;
40141	20.89	33	0	2	no	no	no	0	2	no	2	1	12.3	Secondary infertility	Female factor	Live birth	3400		39.57	Female		35.4	2021-05-04 10:55:00	4BA;
36715	18.9	39	1	0	no	no	no	0	1	no	2	3	9.1	Secondary infertility	Female factor	Live birth	3350		38.43	Female		35.5	2019-02-25 13:52:00	4AB;
33613	22.21	36	1	2	no	no	no	0	3	no	2	6	7	Secondary infertility	Female factor	non-pregnancy						35		4BB;
33244	22.83	39	1	2	no	no	no	0	3	no	1	2	8.5	Secondary infertility	Unexplained factor	non-pregnancy						35		4BB;
25750	18.9	42	1	2	no	no	no	0	3	no	2	3	9.1	Secondary infertility	Female factor	Live birth	3350		38.43	Female		35		4AB;
42902	22.06	37	1	0	no	no	no	0	1	no	1	6	8.5	Secondary infertility	Male factor	Biochemical pregnancy						36.9	2021-12-17 08:34:57	4BB;
31290	23.88	39	0	3	no	no	no	2	3	no	1	1	9	Secondary infertility	Female factor	Live birth	3350		42.43	Male		36.5	2019-04-22 14:35:00	4BA;
26587	21.83	44	1	3	no	no	no	1	4	no	2	1	10.5	Secondary infertility	Female factor	Live birth	3300		38.14	Male		36.9	2018-12-20 14:37:39	4AB;
41196	20.55	37	0	2	no	no	no	2	2	no	1	1	8	Secondary infertility	Unexplained factor	Biochemical pregnancy						35	2021-04-29 10:42:52	4BB;
25310	22.89	35	0	1	no	no	no	1	1	no	2	1	7	Secondary infertility	Female factor	Live birth	3300		39	Male	GDM	35.4	2018-05-15 15:50:52	4BA;
40531	26.67	39	3	0	no	no	no	0	3	yes	1	3	11	Secondary infertility	Female factor	Live birth	3300		39	Female		35.5	2021-01-26 11:18:00	4BB;
44780	24.44	33	0	2	no	no	no	2	2	no	1	1	8.3	Secondary infertility	Unexplained factor	Biochemical pregnancy						36.3	2021-12-01 09:39:55	4BB;
30927	21.37	37	0	2	no	no	no	2	2	yes	1	1	11	Secondary infertility	Male factor	Biochemical pregnancy						36.7	2019-02-18 13:46:00	4BA;
26963	22.06	41	1	0	no	yes	no	0	1	no	1	9	9.8	Secondary infertility	Female factor	Live birth	3300		39.14	Female		36	2018-08-17 09:18:50	4BB;
34919	20.2	37	0	2	no	no	no	0	2	no	2	3	12	Secondary infertility	Female factor	Live birth	3250		39.43	Female		36.3	2021-04-09 08:25:00	4BA;
33386	22.05	31	0	4	no	no	no	1	4	no	2	1	8.5	Secondary infertility	Female factor	Live birth	3200		40.86	Male		35		4BA;
35678	20.13	39	1	1	no	no	no	1	2	yes	2	5	9	Secondary infertility	Female factor	Biochemical pregnancy						35.2	2019-08-12 10:56:00	4BB;
24695	24.56	42	0	2	no	no	no	1	2	no	1	2	7	Secondary infertility	Female factor	Biochemical pregnancy						35.4	2018-03-21 14:01:32	4BA;
33916	21.48	37	1	3	no	no	no	0	4	no	2	2	9	Secondary infertility	Female factor	Live birth	3150		38.71	Female		35	2019-10-01 08:14:00	4BB;
32650	19.4	36	1	1	no	no	no	0	2	no	2	6	11.2	Secondary infertility	Female factor	non-pregnancy						36.5	2019-07-26 14:30:00	4BB;
30910	21.51	36	0	0	no	no	no	0	0	no	1	2	12	Primary infertility	Male factor	Live birth	3150		40.43	Female		35		4BB;
42510	21.51	33	0	0	no	no	no	0	0	no	1	2	12	Primary infertility	Male factor	Live birth	3150		40.43	Female		35.7	2019-03-25 14:38:00	4BB;
33567	19.92	37	1	1	no	no	no	0	2	no	2	1	7.5	Secondary infertility	Female factor	Biochemical pregnancy						35	2019-09-02 13:53:00	4BB;
37905	19.98	33	1	1	no	no	no	0	2	no	1	2	9	Secondary infertility	Female factor	Miscarriage						35		4BB;
23437	20.32	36	1	1	no	no	no	0	2	no	2	3	10	Secondary infertility	Female factor	Biochemical pregnancy						35	2018-11-02 14:58:19	3BB
26197	23.44	37	1	0	no	no	no	0	1	yes	2	1	12	Secondary infertility	Female factor	Live birth	3120		38.29	Female		36.3	2018-10-23 14:41:04	4BB;
32473	24.91	35	0	1	no	no	no	1	1	no	2	5	12	Secondary infertility	Both factor	non-pregnancy						36.4	2020-08-06 10:35:00	4BB;
31763	22.58	38	0	0	no	no	no	0	0	no	2	1	9.7	Primary infertility	Both factor	non-pregnancy						36.5	2019-06-06 14:14:00	4BB;
24574	21.63	37	1	1	no	no	no	0	2	no	1	9	8.1	Secondary infertility	Female factor	Ectopic pregnancy						35.1	2018-03-30 14:33:01	4AB;
43246	24.84	39	0	2	no	no	no	0	2	no	1	2	8	Secondary infertility	Unexplained factor	Miscarriage						35.2	2020-08-03 14:43:00	4AB;
31582	21.45	41	1	2	no	no	no	2	3	no	1	5	8	Secondary infertility	Male factor	non-pregnancy						36.5	2019-04-26 13:52:00	4AB;
36023	18.36	40	0	2	no	no	no	0	2	no	1	7	10	Secondary infertility	Both factor	Live birth	3100		40	Female		36.3	2020-04-03 14:24:00	4BA;
31422	21.09	38	1	1	no	no	no	0	2	no	1	6	8.5	Secondary infertility	Female factor	non-pregnancy						36.8	2019-05-10 15:12:00	4BA;
41889	19.82	38	1	0	no	no	no	0	1	no	2	2	10.5	Secondary infertility	Female factor	Live birth	3100		40.14	Female		37	2021-06-02 11:11:28	4BB;
31196	22.94	48	1	1	no	no	no	0	2	no	1	5	10.1	Secondary infertility	Both factor	Live birth	3050		35.43	Female	Preterm birth	36.8	2019-05-20 15:03:00	4BA;
30999	16	35	0	0	no	no	no	0	0	no	1	3	13.3	Primary infertility	Male factor	non-pregnancy						35		4AB;
39429	22.58	41	0	2	no	no	no	0	2	no	2	10	8	Secondary infertility	Female factor	Miscarriage						36.1	2020-12-21 11:30:00	4BB;
28255	31.22	41	0	0	no	no	no	0	0	yes	2	10	13	Primary infertility	Female factor	Live birth	3050		39.14	Male		36.7	2019-09-20 14:43:00	5BA;
41230	18.43	40	0	1	no	no	no	0	1	no	1	2	9	Secondary infertility	Unexplained factor	Live birth	3050		41	Male		35		4BB;
30855	19.83	37	0	0	no	no	no	0	0	no	1	1	8	Primary infertility	Both factor	non-pregnancy						35		4BB;
38630	18.43	43	0	2	no	no	no	0	2	no	1	2	9	Secondary infertility	Unexplained factor	Live birth	3050		41	Male		36	2020-09-22 11:37:00	4BB;
37147	19.98	33	0	1	no	no	no	0	1	no	1	1	8	Secondary infertility	Female factor	Live birth	3000		38.29	Female		35		4AB;
30519	20.57	40	1	2	no	no	no	1	3	no	1	4	10	Secondary infertility	Female factor	non-pregnancy						36.1	2019-01-15 14:42:00	4BB;
35347	19.98	37	0	2	no	no	no	1	2	no	1	1	8	Secondary infertility	Female factor	Live birth	3000		38.29	Female		35.2	2020-07-20 14:18:00	4AB;
30256	19.72	41	1	0	no	no	no	0	1	no	2	2	7.8	Secondary infertility	Both factor	non-pregnancy						35		4BB;
29646	22.22	34	1	2	no	no	no	0	3	yes	1	1	7.5	Secondary infertility	Female factor	non-pregnancy						36.2	2018-12-25 14:55:49	4AB;
42376	20.9	37	1	0	no	no	no	0	1	no	2	1	9	Secondary infertility	Female factor	Live birth	3000		38.57	Female		35.7	2018-12-27 15:22:00	4BB;
28959	19.1	37	1	2	no	no	no	1	3	yes	1	3	8	Secondary infertility	Male factor	non-pregnancy						36.5	2018-10-02 09:32:57	4BA;
31799	22.51	42	1	1	no	no	no	0	2	yes	2	7	8.1	Secondary infertility	Female factor	Miscarriage						37	2019-06-18 16:03:00	4BA;
25087	23.31	37	0	3	no	no	no	2	3	no	1	2	8	Secondary infertility	Unexplained factor	Biochemical pregnancy						35.5	2018-11-19 14:05:54	4AB;
28338	22.58	42	1	1	no	no	no	1	2	yes	1	1	7	Secondary infertility	Male factor	non-pregnancy						36.4	2018-10-08 15:08:06	4AB;
27924	24.34	41	1	1	no	no	no	0	2	no	2	2	7.5	Secondary infertility	Female factor	non-pregnancy						36.9	2018-09-05 14:50:25	4BA;
29376	20.9	35	1	1	no	no	no	0	2	no	1	1	9	Secondary infertility	Female factor	Live birth	3000		38.57	Female		35		4BB;
35856	20.34	35	0	3	no	no	no	1	3	yes	1	2	8.5	Secondary infertility	Both factor	Miscarriage						35		4BA;
27738	21.1	37	1	0	no	no	no	0	1	no	2	4	8	Secondary infertility	Female factor	non-pregnancy						35.5	2019-07-19 15:06:00	5BB;
26358	25.34	37	1	1	no	no	no	0	2	no	1	13	10.6	Secondary infertility	Female factor	non-pregnancy						35.3	2019-09-18 15:22:00	4BB;
26311	17.33	34	0	3	no	no	no	1	3	no	2	1	7.8	Secondary infertility	Female factor	non-pregnancy						36.3	2019-03-29 13:46:00	4BB;
26225	24.03	41	0	4	no	no	no	0	4	no	1	14	10.2	Secondary infertility	Female factor	non-pregnancy						36.9	2018-08-27 15:17:07	4AB;
38728	20.7	43	0	2	no	no	no	0	2	no	1	3	11.5	Secondary infertility	Female factor	Live birth	3000		39	Male		36.2	2020-10-06 10:26:00	4BB;
25010	21.61	40	1	0	no	no	no	0	1	no	1	2	12.1	Secondary infertility	Female factor	non-pregnancy						36.3	2018-04-13 15:56:32	4BB;
25461	21.78	38	1	2	no	no	no	1	3	no	1	1	7.5	Secondary infertility	Male factor	Miscarriage						36.6	2018-11-15 15:49:59	4BB;
45233	22.83	39	1	2	no	no	no	0	3	no	2	3	9	Secondary infertility	Unexplained factor	Live birth	3000		39.43	Male		35.2	2019-08-06 14:29:00	4BB;
9021	26.57	36	1	1	no	no	no	0	2	no	2	6	10.4	Secondary infertility	Female factor	Live birth	3000		40	Female		36.5	2021-01-05 11:14:00	4BB;
24673	22.86	36	1	0	no	no	no	0	1	yes	2	9	8.9	Secondary infertility	Female factor	non-pregnancy						35.2	2018-02-26 13:53:25	3BB;
24630	19.81	39	1	2	no	no	no	1	3	yes	2	6	8.2	Secondary infertility	Unexplained factor	non-pregnancy						36.6	2018-01-30 16:09:56	4BB;
40985	21.23	37	0	2	no	no	no	0	2	yes	1	1	8.1	Secondary infertility	Female factor	Live birth	2950		40.43	Female	GDM	35.5	2021-03-28 10:44:00	4BB;
40334	19.72	32	0	3	no	no	no	0	3	no	1	1	10	Secondary infertility	Female factor	Biochemical pregnancy						35.1	2021-01-15 10:04:15	4BB;
41322	22.66	35	1	2	no	no	no	0	3	yes	1	2	11	Secondary infertility	Female factor	Miscarriage						35.2	2021-04-11 11:01:59	4BB;
51213	20.55	37	0	2	no	no	no	2	2	no	2	1	9	Secondary infertility	Unexplained factor	Live birth	2900		38.86	Male		35.1	2021-05-30 10:18:50	4BB;
27163	21.63	35	1	0	no	no	no	0	1	no	2	5	12	Secondary infertility	Female factor	Live birth	2850		39	Male		35.4	2018-10-09 14:10:04	4BB;
31723	24.14	40	1	0	no	no	no	0	1	no	2	2	10	Secondary infertility	Female factor	Live birth	2800		35.43	Male	Preterm birth	36.4	2019-05-27 14:32:00	4BA;
44638	19.29	49	2	1	no	no	no	0	3	no	1	8	9.5	Secondary infertility	Female factor	Miscarriage						36.1	2021-11-17 09:16:24	4BB;
24453	24.22	41	0	1	no	no	no	1	1	no	2	1	9.1	Secondary infertility	Female factor	non-pregnancy						35.5	2018-01-09 14:44:06	4AB;
39988	26.17	35	1	2	no	no	no	0	3	no	1	2	8	Secondary infertility	Female factor	Miscarriage						36.3	2020-12-22 10:01:00	4BB;
37378	24.84	35	0	4	no	no	no	2	4	no	1	2	8	Secondary infertility	Unexplained factor	Miscarriage						35		4AB;
21573	17.48	34	0	1	no	no	no	1	1	no	2	1	10.5	Secondary infertility	Female factor	Live birth	2750		36.14	Male	Preterm birth	35		4AA;
44373	17.48	37	0	2	no	no	no	1	2	no	2	1	10.5	Secondary infertility	Female factor	Live birth	2750		36.14	Male	Preterm birth	35.1	2019-01-09 13:53:00	4AA;
32416	21.45	40	0	1	no	yes	no	1	1	no	1	2	9.5	Secondary infertility	Unexplained factor	Live birth	2750		39.43	Female		36.5	2019-06-25 14:00:00	4BB;
24121	20.58	39	1	3	no	no	no	0	4	no	2	2	7	Secondary infertility	Male factor	Live birth	2740		35.71	Male	Preterm birth	36.4	2019-04-26 13:57:00	4BB;
11824	20.31	39	0	3	no	no	no	0	3	no	2	4	9	Secondary infertility	Female factor	Live birth	2700		37.14	Female	spina bifida	35.5	2021-01-25 08:24:00	4BB;
24388	17.09	31	1	1	no	no	no	0	2	no	1	2	8.2	Secondary infertility	Unexplained factor	non-pregnancy						35.1	2018-03-30 14:25:41	4BA;
26928	19.53	37	0	0	no	no	no	0	0	no	2	4	9	Primary infertility	Female factor	Live birth	2700		38.86	Male		36.7	2018-06-25 15:37:03	5BB;
24253	17.58	33	0	1	no	no	no	0	1	no	2	14	10	Secondary infertility	Female factor	non-pregnancy						36.8	2018-01-02 14:24:52	4BB;
22270	17.9	31	1	3	no	no	no	0	4	no	1	4	7.9	Secondary infertility	Female factor	Miscarriage						36.2	2018-01-22 15:04:44	4BB;
44108	26.04	41	2	2	no	no	no	2	4	no	1	1	9	Secondary infertility	Female factor	Live birth	2650		30.14	Female	Preterm birth	36.2	2021-09-28 09:21:13	4BA;
27756	15.22	33	0	0	no	no	no	0	0	no	1	4	13.4	Primary infertility	Both factor	Live birth	2600		40	Male		35.4	2018-08-02 13:41:12	4BB;
42168	23.44	44	1	3	no	no	no	0	4	no	2	5	9	Secondary infertility	Female factor	Biochemical pregnancy						36.9	2021-06-22 08:12:42	4BB;
18029	20.4	35	1	0	no	no	no	0	1	no	2	8	7	Secondary infertility	Female factor	non-pregnancy						35		4AB;
33487	20.13	40	1	4	no	no	no	2	5	yes	1	5	7	Secondary infertility	Female factor	Biochemical pregnancy						35		4BB;
44657	24.35	40	0	0	yes	no	no	0	0	no	1	2	8	Primary infertility	Female factor	Live birth	2550		35.57	Female	Preterm birth+Gestational hypertension	35.3	2021-10-15 08:33:38	4BB;
35182	23.03	37	1	1	no	no	no	1	2	no	1	4	10.2	Secondary infertility	Male factor	Live birth	2350		38.71	Male		36	2019-11-29 10:54:00	4AB;
32289	22.83	38	0	1	no	no	no	0	1	yes	1	3	9.4	Secondary infertility	Female factor	Live birth	2323		34.14	Female	Preterm birth	36.5	2019-05-17 15:39:00	4BB;
30186	24.01	39	1	6	no	no	no	2	7	no	1	1	7	Secondary infertility	Male factor	Miscarriage						36	2018-12-28 14:47:00	4BB;

## Sheet: 30-34
Brid	BMI	Male age	Number of births	Number of miscarriages	history of diabetes	history of hypertension	history of thyroid disease	Number of Early Spontaneous Abortion	number of pregnancies	Male smoking history	Transplant cycle	Infertility duration	Endometrial thickness on the transformation day	Infertility type	Infertile causes	pregnancy outcomes	Neonatal birth weight 1	Neonatal birth weight 2	Neonatal birth age	Neonatal sex ratio	Special affection	Maternal age	blastocyst type
18864	23.73	37	1	0	no	no	no	0	1	no	2	4	7	Secondary infertility	Unexplained factor	Live birth	4300		37.71	Female	GDM	33.6	4AA;
33281	22.89	35	0	1	no	no	no	0	1	no	1	1	7.5	Secondary infertility	Female factor	Live birth	4300		40.14	Male		31.5	4BB;
32887	21.07	31	0	0	no	no	no	0	0	yes	1	3	7	Primary infertility	Female factor	Live birth	4300		40.71	Male		30	4AB;
44992	18.59	31	0	0	no	no	no	0	0	no	1	1	8.8	Primary infertility	Female factor	non-pregnancy						31.5	4BB;
37836	23.23	35	1	1	no	no	no	0	2	no	1	3	8	Secondary infertility	Female factor	Live birth	4250		39.71	Male		33.1	4BA;
44884	20.7	39	0	3	no	no	no	0	3	no	1	2	9	Secondary infertility	Female factor	non-pregnancy						30.8	4BA;
25982	25.39	34	0	1	no	no	no	0	1	yes	1	4	10.2	Secondary infertility	Female factor	Live birth	4200		40.71	Male		31.3	4BA;
25158	21.36	33	0	3	no	no	no	2	3	no	1	1	7	Secondary infertility	Unexplained factor	Biochemical pregnancy						31.3	4BB;
44714	20.93	36	1	2	no	no	no	0	3	no	1	4	7	Secondary infertility	Female factor	non-pregnancy						34.8	4BB;
27064	28.93	35	0	2	no	no	no	2	2	no	2	2	8.5	Secondary infertility	Male factor	Miscarriage						32.9	4BB;
27414	17.58	36	1	4	no	no	no	2	5	no	1	1	7	Secondary infertility	Unexplained factor	Miscarriage						33.3	4BB;
44521	26.17	34	0	0	no	no	no	0	0	no	2	7	10	Primary infertility	Both factor	Live birth	4200		41	Female		32.8	4BB;
44534	17.63	32	1	1	no	no	no	0	2	yes	1	2	11.5	Secondary infertility	Female factor	non-pregnancy						33.2	4BB;
32618	20.03	28	0	0	no	no	no	0	0	no	1	1	8.6	Primary infertility	Female factor	Live birth	4174		39.71	Male		30.8	4BA;
34336	19.07	36	1	3	no	no	no	2	4	no	2	3	9.4	Secondary infertility	Female factor	Miscarriage						32.7	4BA;
44133	20.83	33	1	1	no	no	no	0	2	no	1	6	10	Secondary infertility	Female factor	non-pregnancy						34.9	4BA;
39573	23.81	39	0	2	no	no	no	2	2	no	2	5	8	Secondary infertility	Female factor	Biochemical pregnancy						33.1	4BA;
33532	18.75	29	1	2	no	no	no	2	3	no	1	1	9	Secondary infertility	Both factor	Live birth	4150		39.71	Male		30.5	4BB;
18843	20.69	28	0	3	no	no	no	1	3	no	2	3	8.4	Secondary infertility	Female factor	Live birth	4150		40.14	Male		32.3	4AB;
41034	21.64	42	0	2	no	no	no	2	2	no	1	1	7	Secondary infertility	Male factor	Biochemical pregnancy						32.6	4BA;
38450	18.96	34	1	0	no	no	no	0	1	no	1	7	8	Secondary infertility	Female factor	Live birth	4150		40.86	Male		33	4BA;
33260	23.44	32	0	0	yes	no	no	0	0	no	1	5	9.8	Primary infertility	Female factor	Live birth	4100		40.43	Male		32.3	4BB;
40422	26.29	33	0	0	no	no	no	0	0	no	1	3	8.5	Primary infertility	Female factor	Live birth	4100		40.71	Male		31.1	4AB;
43037	25.68	44	0	3	yes	no	no	2	3	yes	1	1	7.7	Secondary infertility	Female factor	Miscarriage						34.3	4BB;
43420	22.89	33	0	3	no	no	yes	2	3	no	1	1	8.5	Secondary infertility	Female factor	Biochemical pregnancy						33.3	4BB;
44043	20.44	33	0	0	no	no	no	0	0	no	1	3	8	Primary infertility	Female factor	non-pregnancy						31.4	4BB;
30222	22.19	32	1	0	no	no	no	0	1	yes	2	5	8.5	Secondary infertility	Male factor	Live birth	4100		41.71	Male		31.4	4BB;
28741	21.1	32	0	0	no	no	no	0	0	no	1	5	10.2	Primary infertility	Unexplained factor	Live birth	4090		39.86	Male		30	4BB;
28967	26.71	36	0	0	no	no	no	0	0	no	1	5	9.1	Primary infertility	Both factor	Live birth	4050		40	Male		34.1	4BA;
43663	22.04	33	1	1	no	no	no	0	2	yes	2	2	9	Secondary infertility	Female factor	non-pregnancy						33.9	4BB;
43588	19.53	30	0	2	no	no	no	0	2	no	1	3	8	Secondary infertility	Female factor	non-pregnancy						31.4	4BB;
23269	21.09	35	0	1	no	no	no	1	1	no	1	6	9	Secondary infertility	Unexplained factor	Biochemical pregnancy						31.9	4AB;
42038	20.7	39	1	0	no	no	no	0	1	no	1	1	8.5	Secondary infertility	Female factor	Live birth	4050		40	Male		34.3	4BB;
23697	27.34	38	0	2	no	no	no	1	2	no	1	2	7	Secondary infertility	Both factor	Biochemical pregnancy						31.1	4BB;
31191	21.45	33	0	0	no	no	no	0	0	no	1	14	10.4	Primary infertility	Both factor	Live birth	4050		40.43	Male		30.2	5BB;
23928	19.47	33	0	1	no	no	no	1	1	no	2	2	11.2	Secondary infertility	Male factor	Miscarriage						31.4	3BB;
37892	19.23	33	0	1	no	no	yes	0	1	no	1	4	11	Secondary infertility	Female factor	Live birth	4000		38.86	Male		32	4BB;
24511	25.64	31	1	1	no	no	no	1	2	no	1	3	8.5	Secondary infertility	Male factor	Biochemical pregnancy						30.6	4AB;
24688	22.83	33	0	1	no	no	no	1	1	no	1	4	9	Secondary infertility	Both factor	Biochemical pregnancy						30	4BA;
43524	21.77	33	1	3	no	no	no	2	4	no	2	1	8.2	Secondary infertility	Female factor	non-pregnancy						32.6	4BB;
34079	21.48	32	1	1	no	no	no	0	2	no	1	1	8.4	Secondary infertility	Female factor	Live birth	4000		40	Female		30.6	4BA;
25244	19.53	36	1	3	no	no	no	1	4	no	2	1	10.8	Secondary infertility	Female factor	Miscarriage						31.3	4BB;
41192	20.08	32	0	2	no	no	no	0	2	no	1	7	9.6	Secondary infertility	Female factor	Live birth	4000		40	Male		32.9	4BB;
38466	20.81	32	0	0	no	no	yes	0	0	no	1	3	10	Primary infertility	Female factor	Live birth	4000		40.43	Male		30.8	4AB;
26438	17.44	36	0	2	no	no	no	1	2	no	2	1	7.5	Secondary infertility	Both factor	Biochemical pregnancy						31.4	4BB;
43376	17.72	38	0	3	no	no	no	0	3	no	2	1	7.9	Secondary infertility	Female factor	non-pregnancy						34.7	4BB;
25125	16.2	33	0	1	no	no	no	0	1	yes	2	2	9	Secondary infertility	Female factor	Live birth	4000		40.86	Female		33.4	4AB;
33104	23.44	36	0	0	no	no	no	0	0	no	1	5	8	Primary infertility	Female factor	Live birth	4000		40.86	Male		33.1	5BB;
38033	23.71	30	0	3	no	no	no	0	3	no	2	2	8.2	Secondary infertility	Female factor	Live birth	4000		41	Female		30.1	4BB;
43295	21.91	31	0	0	no	no	no	0	0	no	1	2	9	Primary infertility	Unexplained factor	non-pregnancy						32.4	4BB;
30286	20.62	32	0	1	no	no	no	1	1	no	1	1	11	Secondary infertility	Both factor	Live birth	3960		39.57	Male		30.3	4AB;
32194	26.04	31	0	0	no	no	no	0	0	no	1	2	9.7	Primary infertility	Female factor	Live birth	3940		40	Male		30.4	4BB;
41901	26.04	42	1	0	no	no	no	0	1	no	1	7	10.5	Secondary infertility	Female factor	Live birth	3920		39.71	Male		33.8	4BB;
28732	21.05	38	1	1	no	no	no	1	2	no	1	1	8	Secondary infertility	Female factor	Miscarriage						34.3	4BA;
27398	25.82	42	1	0	no	no	no	0	1	no	1	1	8	Secondary infertility	Female factor	Live birth	3900		37.71	Male		33.9	4BB;
29045	29	31	0	1	no	no	yes	1	1	no	2	4	11.6	Secondary infertility	Female factor	Miscarriage						34.8	4BA;
35511	18.67	29	0	0	no	no	no	0	0	no	1	5	9	Primary infertility	Both factor	Live birth	3900		39.14	Male		30.6	4AB;
43368	32.45	34	0	0	yes	no	yes	0	0	no	1	1	14	Primary infertility	Unexplained factor	Live birth	3900		39.43	Male	1 twin stillbirth	30.6	4BB;
29992	20.32	32	1	4	no	no	no	1	5	yes	1	1	9	Secondary infertility	Female factor	Miscarriage						30.5	4BB;
19686	18.73	34	0	1	no	no	no	1	1	yes	2	1	9.2	Secondary infertility	Female factor	Live birth	3900		39.71	Male	Gestational hypertension	33.4	5BB;
43273	22.58	32	1	1	no	no	no	0	2	yes	1	5	9.7	Secondary infertility	Female factor	non-pregnancy						31.5	4BB;
30784	22.03	31	0	1	no	no	no	1	1	no	1	3	7	Secondary infertility	Unexplained factor	Live birth	3900		39.71	Male		30	4AB;
31436	24.8	33	0	0	no	no	no	0	0	no	1	3	9	Primary infertility	Female factor	Live birth	3900		40.29	Female		31.6	4BA;
41437	25.85	32	0	0	no	no	no	0	0	yes	1	3	9	Primary infertility	Male factor	Live birth	3900		40.29	Male		30.8	4AB;
43232	22.03	31	0	1	no	no	no	1	1	no	2	4	8	Secondary infertility	Unexplained factor	non-pregnancy						30.2	4BB;
31414	20.4	35	1	1	no	no	no	1	2	no	1	8	9.3	Secondary infertility	Female factor	Biochemical pregnancy						32.2	4BA;
42318	23.44	43	0	0	no	no	no	0	0	no	1	2	8	Primary infertility	Female factor	Live birth	3900		40.29	Female		34.4	4AB;
39940	18.13	33	0	0	no	no	no	0	0	no	1	2	13	Primary infertility	Female factor	Live birth	3880		41.14	Male		32.8	4AB;
25766	23.34	35	0	0	no	no	no	0	0	no	1	3	7.8	Primary infertility	Female factor	Live birth	3820		39.86	Female		31.1	4BA;
24828	17.97	34	1	0	no	no	no	0	1	no	1	2	8.5	Secondary infertility	Female factor	Live birth	3810		38.71	Female		33.4	4AB;
42986	19.98	37	0	0	no	no	no	0	0	no	1	6	10	Primary infertility	Female factor	non-pregnancy						34.7	5AB;
30981	21.48	29	0	0	no	no	no	0	0	no	1	1	10	Primary infertility	Female factor	Live birth	3800		38.86	Female		30.7	4BA;
42971	19.91	32	0	0	no	no	no	0	0	no	1	4	9	Primary infertility	Female factor	non-pregnancy						30.1	4BB;
32662	24.61	39	1	3	no	no	no	1	4	no	2	1	8	Secondary infertility	Both factor	Miscarriage						31	4BB;
32929	23.18	39	0	1	no	no	no	1	1	no	1	8	9	Secondary infertility	Female factor	Miscarriage						32.5	4BB;
33277	23.23	33	0	1	no	no	no	1	1	no	1	2	8.5	Secondary infertility	Both factor	Biochemical pregnancy						31.8	4BA;
38059	23.92	32	1	3	no	no	no	0	4	no	2	3	8	Secondary infertility	Female factor	Live birth	3800		38.86	Male		33	4BA;
35564	26.04	39	1	2	no	no	no	1	3	yes	1	1	7	Secondary infertility	Both factor	Biochemical pregnancy						31.1	4AB;
43271	18.36	30	0	0	no	no	no	0	0	no	1	3	8.2	Primary infertility	Female factor	Live birth	3800		40.29	Male		30.1	4BB;
36266	20.7	35	1	1	no	no	no	0	2	no	1	12	11.3	Secondary infertility	Both factor	Live birth	3800		40.43	Female		32.7	4BB;
37961	21.3	36	1	1	no	no	no	1	2	no	2	7	12	Secondary infertility	Female factor	Biochemical pregnancy						34	4BB;
40213	21.51	31	0	0	no	no	no	0	0	no	1	3	8	Primary infertility	Female factor	Live birth	3800		40.43	Male		31	4BB;
42939	24.3	33	1	3	no	no	no	1	4	no	1	2	7	Secondary infertility	Male factor	non-pregnancy						32.6	4BB;
42145	22.86	35	0	1	no	no	no	0	1	yes	1	3	7	Secondary infertility	Female factor	non-pregnancy						32.8	4BB;
29220	21.26	30	0	0	no	no	no	0	0	yes	1	2	9.2	Primary infertility	Female factor	Live birth	3800		41.14	Male		30.8	4BA;
40279	39.04	28	0	1	no	yes	no	1	1	no	1	2	9.2	Secondary infertility	Both factor	Biochemical pregnancy						33.5	4BB;
41938	26.45	36	0	1	no	yes	yes	1	1	no	1	2	11.2	Secondary infertility	Female factor	non-pregnancy						34.5	4BB;
42872	20.96	32	1	0	no	no	no	0	1	yes	1	2	9.5	Secondary infertility	Unexplained factor	Live birth	3790		39.43	Female		32.5	4BB;
41855	22.58	37	0	0	no	no	no	0	0	no	1	2	10.4	Primary infertility	Female factor	non-pregnancy						33.3	4BB;
28571	18.82	32	1	0	no	no	no	0	1	no	2	2	8.5	Secondary infertility	Female factor	Live birth	3780		39.86	Male		32.2	4AB;
41695	20.76	27	1	2	no	no	no	1	3	no	1	1	9.5	Secondary infertility	Male factor	non-pregnancy						30.9	4BB;
32836	24.34	36	0	3	no	no	no	2	3	yes	1	1	10	Secondary infertility	Female factor	Live birth	3750		38.71	Female		34.8	4BB;
42876	19.29	35	1	2	no	no	no	1	3	no	1	5	9	Secondary infertility	Male factor	Biochemical pregnancy						33.7	4BB;
41445	21.79	38	0	0	no	no	no	0	0	yes	2	1	10.4	Primary infertility	Female factor	non-pregnancy						32.4	4BA;
26980	24.65	32	1	1	no	no	no	1	2	no	1	2	10.9	Secondary infertility	Unexplained factor	Live birth	3750		40	Male		33.3	4AB;
41089	18.83	43	0	6	no	no	no	0	6	no	1	1	8	Secondary infertility	Female factor	non-pregnancy						34.1	4BB;
24499	20.83	39	0	3	no	no	no	1	3	no	1	1	8.1	Secondary infertility	Female factor	Live birth	3750		40.14	Male		33	4BB;
39615	20.31	32	2	1	no	no	no	0	3	no	1	2	8.5	Secondary infertility	Unexplained factor	Live birth	3750		40.29	Male		30.8	4BA;
25236	19.05	34	1	1	no	no	no	1	2	no	1	2	9.1	Secondary infertility	Male factor	Live birth	3750		40.43	Male		32.4	4AA;
40921	27.06	40	2	0	no	no	no	0	2	yes	1	3	8.5	Secondary infertility	Female factor	non-pregnancy						31	4AA;
30831	26.35	35	0	1	no	no	no	0	1	no	1	1	11	Secondary infertility	Female factor	Live birth	3750		40.43	Female		34.9	4BB;
35081	18.29	31	0	0	no	no	no	0	0	no	2	2	10	Primary infertility	Female factor	Live birth	3722		38.71	Female		30.8	4BB;
40896	23.83	35	1	2	no	no	no	1	3	no	1	7	8.6	Secondary infertility	Female factor	non-pregnancy						33.3	4BA;
28198	19.23	35	0	0	no	no	no	0	0	no	1	2	12	Primary infertility	Male factor	Live birth	3720		40.71	Female		32.9	4BB;
40643	20.93	32	0	0	no	no	no	0	0	yes	1	4	7.8	Primary infertility	Both factor	non-pregnancy						30.9	4BB;
33616	19.33	32	0	1	no	no	no	0	1	no	1	4	9	Secondary infertility	Female factor	Live birth	3710		39.29	Male		31.5	4AB;
19521	20.81	37	1	1	no	no	no	0	2	no	2	1	10.6	Secondary infertility	Female factor	Miscarriage						31.6	4AB;
30406	28.76	34	1	0	no	no	no	0	1	no	1	1	9	Secondary infertility	Male factor	Live birth	3700		38.43	Male	GDM	33.9	4BB;
19560	24.31	32	1	1	no	no	no	0	2	no	2	1	9	Secondary infertility	Female factor	Miscarriage						31.7	4BB;
40467	21.83	38	0	1	no	no	no	0	1	no	1	1	7.6	Secondary infertility	Female factor	non-pregnancy						34.1	4BA;
40300	25.72	33	0	1	no	no	no	0	1	no	1	6	9	Secondary infertility	Both factor	non-pregnancy						31.2	4BA;
32571	18.59	36	1	3	no	no	no	0	4	yes	1	1	8	Secondary infertility	Female factor	Live birth	3700		38.71	Male		34.2	4BA;
33499	22.48	38	0	0	no	no	no	0	0	no	1	8	10	Primary infertility	Male factor	Live birth	3700		38.71	Female		32.9	4AA;
31299	21.88	31	0	0	no	no	no	0	0	no	1	2	10.8	Primary infertility	Female factor	Live birth	3700		39.29	Female		30	4BA;
40093	17.9	31	0	0	no	no	no	0	0	no	2	1	8.5	Primary infertility	Unexplained factor	non-pregnancy						33	4BB;
39779	17.12	34	0	0	no	no	no	0	0	no	1	8	7.5	Primary infertility	Unexplained factor	non-pregnancy						31.5	4BB;
21385	18.36	33	0	0	no	no	no	0	0	no	2	4	7.2	Primary infertility	Female factor	Biochemical pregnancy						32.7	4BA;
21468	22.86	34	0	0	no	no	no	0	0	no	2	7	9.2	Primary infertility	Female factor	Biochemical pregnancy						32.3	4BB;
22006	20.03	32	1	0	no	no	no	0	1	no	1	7	9	Secondary infertility	Unexplained factor	Miscarriage						32.4	4BB;
36056	19.95	30	0	1	no	no	no	0	1	no	1	1	9	Secondary infertility	Both factor	Live birth	3700		39.43	Male		30.2	4BA;
32094	22.15	33	0	2	no	no	no	1	2	no	1	1	7.9	Secondary infertility	Female factor	Live birth	3700		39.57	Male		33.2	4BA;
23252	22.48	41	1	0	no	no	no	0	1	no	2	1	10	Secondary infertility	Female factor	Biochemical pregnancy						34.7	3BB;
36160	22.04	35	1	1	no	no	no	1	2	no	2	1	9	Secondary infertility	Female factor	Live birth	3700		40.14	Female		31.5	4BB;
23959	21.99	33	0	0	no	no	no	0	0	no	1	5	11.7	Primary infertility	Female factor	Biochemical pregnancy						33.4	4AB;
39585	21.26	35	0	1	no	no	no	1	1	yes	1	4	8.2	Secondary infertility	Female factor	non-pregnancy						33.6	4AB;
38181	20.03	33	0	0	no	no	no	0	0	no	1	4	7.5	Primary infertility	Female factor	Live birth	3700		40.43	Male		31.6	4BA;
39564	17.98	35	0	0	no	no	no	0	0	no	1	5	8.9	Primary infertility	Unexplained factor	non-pregnancy						33.2	4BB;
43438	18.83	39	3	1	no	no	no	0	4	yes	1	5	8	Secondary infertility	Female factor	Live birth	3700		40.43	Female		33.7	4BB;
34868	18.82	37	0	0	no	no	no	0	0	no	1	5	7.2	Primary infertility	Female factor	Live birth	3700		41.43	Male		33.9	4BA;
31479	20.32	30	0	2	no	no	no	1	2	no	1	1	9	Secondary infertility	Unexplained factor	Live birth	3650		39.86	Female		32.7	4AA;
29944	19.96	33	0	0	no	no	no	0	0	no	1	3	10.5	Primary infertility	Male factor	Live birth	3650		39.86	Male		31.2	4BB;
24892	17.58	32	0	0	no	no	no	0	0	no	1	3	7	Primary infertility	Female factor	Miscarriage						30.4	4BA;
25467	30.84	31	0	0	no	no	no	0	0	yes	1	4	8	Primary infertility	Female factor	Live birth	3650		40	Male	GDM	30.6	4AA;
32519	18.37	29	0	0	no	no	no	0	0	no	1	1	11.2	Primary infertility	Female factor	Live birth	3650		40.43	Male		30.5	4BA;
25156	20.83	40	1	0	no	no	no	0	1	no	1	2	10	Secondary infertility	Female factor	Miscarriage						34.2	4BB;
31614	20.69	30	0	0	no	no	no	0	0	no	1	3	10.6	Primary infertility	Unexplained factor	Live birth	3650		40.71	Female		32.8	4BA;
27104	17.58	35	0	1	no	no	no	1	1	no	2	2	7.3	Secondary infertility	Female factor	Live birth	3650		40.86	Male		30.5	4BB;
10635	17.63	35	1	0	no	no	no	0	1	no	2	4	12.3	Secondary infertility	Female factor	Live birth	3650		41.14	Female		32.8	4AB
39068	25.81	47	1	0	no	no	no	0	1	no	1	8	10.1	Secondary infertility	Female factor	non-pregnancy						32.6	4BB;
39064	29.55	31	0	1	no	no	no	1	1	no	1	5	8.3	Secondary infertility	Female factor	non-pregnancy						30	4BB;
41509	20.83	32	1	1	no	no	no	0	2	no	1	2	10	Secondary infertility	Female factor	Live birth	3620		40.14	Female		32.9	4BB;
37292	20.03	35	1	0	no	no	no	0	1	no	1	3	7.6	Secondary infertility	Female factor	Live birth	3600		38.57	Female		31.9	4AB;
32030	24.8	32	0	0	no	no	no	0	0	yes	1	6	14.9	Primary infertility	Male factor	Live birth	3600		38.86	Female		30.3	4AB;
36883	19.11	30	0	0	no	no	no	0	0	yes	1	5	9	Primary infertility	Female factor	Live birth	3600		39.43	Male		30	4BA;
25854	21.23	36	0	0	no	no	no	0	0	no	1	2	9.2	Primary infertility	Male factor	Miscarriage						34.2	4AA;
38073	18.83	34	0	3	no	no	no	0	3	no	2	1	11	Secondary infertility	Female factor	Live birth	3600		39.43	Male		30.7	4BB;
38840	23.73	34	0	2	no	no	no	0	2	no	2	1	10	Secondary infertility	Female factor	non-pregnancy						34.7	4BB;
25941	22.22	39	2	0	no	no	no	0	2	yes	2	2	8.5	Secondary infertility	Female factor	Miscarriage						34.1	3BB;
42948	26.84	34	1	4	no	no	no	1	5	no	1	1	8.5	Secondary infertility	Male factor	Live birth	3600		39.57	Female		34.7	4BB;
38646	18.59	34	0	0	no	no	no	0	0	no	2	2	8	Primary infertility	Male factor	non-pregnancy						32.8	4BB;
26031	19.05	42	1	0	no	no	no	0	1	no	1	3	7	Secondary infertility	Female factor	Miscarriage						32.4	4BB;
29575	19.83	32	0	4	no	no	no	0	4	no	1	1	7	Secondary infertility	Female factor	Live birth	3600		40	Female		33	4AB;
38164	21.83	31	0	0	no	no	no	0	0	yes	2	3	10	Primary infertility	Male factor	non-pregnancy						30.1	4BA;
37940	19.38	35	0	3	no	no	no	2	3	no	2	3	7.5	Secondary infertility	Unexplained factor	non-pregnancy						33.3	4BB;
26386	28.58	37	0	0	no	no	no	0	0	no	1	2	13	Primary infertility	Female factor	Miscarriage						32.9	4BB;
34786	20.03	32	0	0	no	no	no	0	0	yes	1	1	12	Primary infertility	Unexplained factor	Live birth	3600		40.71	Male		32.4	4BB;
31017	21.93	55	2	0	no	no	no	0	2	no	1	5	12	Secondary infertility	Both factor	Live birth	3600		40.86	Female		34.7	4AA;
26949	24.45	32	1	0	no	no	no	0	1	no	2	4	8.5	Secondary infertility	Female factor	Biochemical pregnancy						30.4	4BA;
37908	22.34	40	1	0	no	no	no	0	1	no	1	9	13	Secondary infertility	Female factor	non-pregnancy						34	4BB;
31047	22.89	33	0	1	no	no	no	0	1	no	1	2	8.8	Secondary infertility	Female factor	Live birth	3600		41	Female		34.5	4BB;
39439	18.55	36	0	2	no	no	no	0	2	no	1	4	9	Secondary infertility	Unexplained factor	Live birth	3600		41	Male		33.2	4BB;
34159	24.2	33	1	1	no	no	no	0	2	no	2	2	8.6	Secondary infertility	Both factor	Live birth	3600		41.86	Male		31.1	4BB;
39087	22.03	36	0	0	no	no	no	0	0	no	1	1	9.5	Primary infertility	Female factor	Live birth	3580		40.57	Female		30.7	4BA;
31917	22.31	35	1	1	no	no	no	0	2	no	2	3	8.5	Secondary infertility	Both factor	Live birth	3550		38.29	Male		33.8	4BB;
28012	22.77	43	1	1	no	no	no	0	2	no	2	1	14	Secondary infertility	Female factor	Live birth	3550		38.71	Male		33.3	4AA;
27618	20.57	38	1	0	no	no	no	0	1	yes	2	10	8.5	Secondary infertility	Female factor	Miscarriage						33.7	4BB;
30166	17.06	33	1	2	no	no	no	1	3	no	1	3	8	Secondary infertility	Unexplained factor	Live birth	3550		38.86	Male		31.9	4BA;
37519	22.83	33	0	0	no	no	no	0	0	no	1	4	10	Primary infertility	Both factor	non-pregnancy						34.1	4AB;
37515	20.7	35	1	2	no	no	no	0	3	no	2	2	10	Secondary infertility	Female factor	non-pregnancy						32.8	4AB;
27771	18.73	30	0	0	no	no	no	0	0	no	1	6	9.5	Primary infertility	Female factor	Biochemical pregnancy						30.4	5AB
37508	24.03	36	1	2	no	no	no	2	3	no	1	2	12.2	Secondary infertility	Both factor	non-pregnancy						33.7	4BB;
27847	20.55	35	0	0	no	no	no	0	0	no	1	3	9.6	Primary infertility	Female factor	Miscarriage						31.4	4AB;
27957	16.44	32	0	0	no	no	no	0	0	no	1	2	10	Primary infertility	Female factor	Miscarriage						31.1	4AB;
41163	21.56	33	0	2	no	no	no	2	2	yes	1	1	9	Secondary infertility	Unexplained factor	Live birth	3550		39.43	Female		31.4	4BA;
37466	18.73	36	0	1	no	no	no	0	1	no	2	5	7	Secondary infertility	Both factor	non-pregnancy						34.8	4AB;
36217	20.7	31	0	0	no	no	no	0	0	no	1	4	8.5	Primary infertility	Both factor	Live birth	3550		39.43	Male		31.3	4BA;
28287	22.07	31	0	0	no	no	no	0	0	no	2	1	10	Primary infertility	Female factor	Biochemical pregnancy						30.1	4BB;
29433	16.85	32	0	3	no	no	no	0	3	no	2	6	8.5	Secondary infertility	Female factor	Live birth	3550		40.29	Female		31.8	4BB;
28363	21.23	30	0	0	no	no	no	0	0	no	1	3	11	Primary infertility	Unexplained factor	Miscarriage						30.6	4BA;
28423	22.89	40	0	2	no	no	no	0	2	yes	2	7	9.7	Secondary infertility	Female factor	Biochemical pregnancy						33.7	5BB;
30052	23.07	34	1	0	no	no	no	0	1	no	1	1	11.7	Secondary infertility	Female factor	Live birth	3550		41.29	Female		32.4	4BB;
32531	16.02	30	0	1	no	no	no	0	1	no	1	2	8.5	Secondary infertility	Female factor	Live birth	3530		38.43	Female		30.4	4AB;
42252	19.22	33	0	0	no	no	no	0	0	no	1	8	9	Primary infertility	Female factor	Live birth	3520		40.71	Female		30.4	4BB;
28646	19.23	24	0	0	no	no	no	0	0	no	1	2	8	Primary infertility	Male factor	Miscarriage						30.4	4AB;
36158	30.08	33	0	0	no	no	no	0	0	no	1	2	7.8	Primary infertility	Female factor	Live birth	3510		39.14	Male		30.3	4BA;
37199	23.05	38	0	1	no	no	no	0	1	yes	1	1	8	Secondary infertility	Both factor	non-pregnancy						32.3	4BA;
28876	21.79	34	0	0	no	no	no	0	0	yes	1	3	9	Primary infertility	Female factor	Biochemical pregnancy						30.3	4BA;
39357	23.92	31	0	0	no	no	no	0	0	no	1	4	11	Primary infertility	Unexplained factor	Live birth	3500		38	Male		30.1	4BB;
29271	20.43	31	1	5	no	no	no	2	6	no	1	1	11	Secondary infertility	Both factor	Live birth	3500		38.57	Male		32	4BB;
37183	19.56	30	1	1	no	no	no	0	2	yes	1	1	8.5	Secondary infertility	Female factor	non-pregnancy						32	4BB;
29635	21.09	32	0	0	no	no	no	0	0	yes	1	2	7.7	Primary infertility	Female factor	Live birth	3500		39.14	Female		30.9	4BB;
37067	20.44	31	1	0	no	no	no	0	1	yes	1	4	7	Secondary infertility	Female factor	non-pregnancy						31.7	4BB;
28530	28.13	34	0	0	no	no	no	0	0	no	2	6	8	Primary infertility	Female factor	Live birth	3500		40	Male		31.6	4BB;
35691	21.99	31	0	0	no	no	no	0	0	no	1	2	9.2	Primary infertility	Female factor	Live birth	3500		40	Male		32.3	4AB;
25058	21.1	31	1	0	no	no	no	0	1	no	2	3	9	Secondary infertility	Female factor	Live birth	3500		40.57	Female		31	4BB;
37060	23.19	38	0	2	no	no	no	0	2	no	1	3	9	Secondary infertility	Female factor	non-pregnancy						32.7	4BB;
36675	23.23	30	0	0	no	no	no	0	0	no	2	3	8.5	Primary infertility	Female factor	non-pregnancy						30.8	4BA;
44946	21.48	30	0	1	no	no	no	0	1	no	1	2	7	Secondary infertility	Unexplained factor	Live birth	3500		40.86	Female		30.8	4BB;
40816	25.34	31	0	2	no	no	no	2	2	no	1	1	8	Secondary infertility	Female factor	Live birth	3500		41.29	Female		30	4BB;
29492	21.22	32	0	1	no	no	no	0	1	no	2	1	8.5	Secondary infertility	Female factor	Miscarriage						34.9	4AA;
39735	17.22	32	0	6	no	no	no	1	6	yes	1	1	7	Secondary infertility	Female factor	Live birth	3500		41.43	Female		31.3	4BA;
36491	19.88	30	0	0	no	no	no	0	0	no	1	5	9	Primary infertility	Female factor	non-pregnancy						30.7	4BA;
36094	23.44	33	1	6	no	no	no	0	7	no	2	4	9	Secondary infertility	Unexplained factor	non-pregnancy						31.8	4BB;
33144	21.48	31	0	1	no	no	no	0	1	no	1	1	10.6	Secondary infertility	Female factor	Live birth	3500		41.43	Male		30.6	4BA;
36038	18.2	35	0	3	no	no	no	0	3	yes	2	5	8	Secondary infertility	Male factor	non-pregnancy						30	4BB;
25517	23.63	34	0	0	no	no	no	0	0	no	1	1	7.5	Primary infertility	Both factor	Live birth	3450		39.14	Male		33	4BA;
35774	20.94	31	1	0	no	no	no	0	1	no	1	1	9	Secondary infertility	Female factor	non-pregnancy						30.3	4AB;
35751	21.64	37	0	0	no	no	no	0	0	no	2	9	8	Primary infertility	Female factor	non-pregnancy						33.5	4BA;
25768	22.04	40	1	2	no	no	no	0	3	no	2	1	9	Secondary infertility	Female factor	Live birth	3450		39.14	Male		34.5	4BA;
29773	20	33	0	2	no	no	no	0	2	yes	1	2	8.2	Secondary infertility	Female factor	Miscarriage						32.2	5BB;
38205	17.01	36	0	3	no	no	no	0	3	no	1	1	11	Secondary infertility	Both factor	Live birth	3450		41	Female		33.4	4AB;
32842	20.03	35	1	1	no	no	no	0	2	no	1	5	11	Secondary infertility	Female factor	Live birth	3400		38.71	Female		30.4	4BB;
41891	22.27	34	0	1	no	no	no	1	1	yes	1	1	13.2	Secondary infertility	Male factor	Live birth	3400		38.86	Male		30.8	4BB;
29996	23.01	31	1	0	no	no	no	0	1	no	2	1	9	Secondary infertility	Female factor	Live birth	3400		39.14	Female		30	4AB;
20396	21.97	31	1	0	no	no	no	0	1	no	2	3	8.5	Secondary infertility	Female factor	Live birth	3400		39.43	Female		30.6	4AA;
35935	20.7	34	0	0	no	no	no	0	0	no	1	4	9.2	Primary infertility	Male factor	Live birth	3400		39.57	Female		32.8	4AB;
28621	17.04	35	0	0	no	no	no	0	0	no	2	2	8	Primary infertility	Female factor	Live birth	3400		39.71	Male		33.6	4AB;
32147	19.2	32	0	1	no	no	no	0	1	yes	2	2	10	Secondary infertility	Male factor	Live birth	3400		39.71	Male		30.1	4BB;
18262	23.44	30	1	0	no	no	no	0	1	no	2	3	8.5	Secondary infertility	Female factor	Live birth	3400		40	Male		31.2	4AB;
30172	22.03	31	0	0	no	no	no	0	0	no	1	3	9.3	Primary infertility	Female factor	Biochemical pregnancy						34.4	4BA;
35347	20.2	32	0	0	no	no	no	0	0	no	1	4	8	Primary infertility	Female factor	Live birth	3400		40	Male		31	4AB;
29843	22.03	37	0	0	no	no	no	0	0	no	1	5	9.5	Primary infertility	Male factor	Live birth	3400		40.43	Female		31.5	4AA;
35696	20.13	33	2	0	no	no	no	0	2	no	1	1	8.1	Secondary infertility	Female factor	non-pregnancy						30	4BB;
30325	20.81	35	1	1	no	no	no	0	2	yes	2	7	12	Secondary infertility	Male factor	Miscarriage						34.9	4BB;
35514	16.41	33	0	0	no	no	no	0	0	no	1	5	10.6	Primary infertility	Female factor	non-pregnancy						30.2	4AA;
30354	23.05	33	0	0	no	no	no	0	0	no	1	6	9.8	Primary infertility	Female factor	Miscarriage						33	4BB;
30368	22.89	37	0	3	no	no	no	0	3	no	2	5	10	Secondary infertility	Female factor	Biochemical pregnancy						30.4	4AB;
35448	18.78	33	1	1	no	no	no	0	2	no	1	6	10	Secondary infertility	Unexplained factor	non-pregnancy						32.1	4BB;
31051	30.67	36	1	0	no	no	no	0	1	yes	2	4	8.5	Secondary infertility	Both factor	Live birth	3400		40.57	Male		32.6	4BA;
30409	20.96	33	0	0	no	no	no	0	0	no	2	1	8.8	Primary infertility	Unexplained factor	Miscarriage						31.1	4BA;
25801	23.92	30	0	0	no	no	no	0	0	no	1	4	11	Primary infertility	Female factor	Live birth	3400		41	Female		30.2	4AA;
35202	30.22	39	0	0	no	no	no	0	0	no	1	4	8	Primary infertility	Female factor	non-pregnancy						32.9	4BB;
30469	23.59	32	1	0	no	no	no	0	1	no	1	8	12	Secondary infertility	Female factor	Biochemical pregnancy						33.9	4AA;
34635	20.03	30	0	0	no	no	no	0	0	yes	2	5	8.9	Primary infertility	Unexplained factor	non-pregnancy						30.2	4BB;
24865	20.2	33	0	0	no	no	no	0	0	yes	2	2	9	Primary infertility	Male factor	Live birth	3350		39.14	Female		30.9	4AB;
28980	23.73	29	0	2	no	no	no	0	2	no	1	1	8	Secondary infertility	Female factor	Live birth	3350		39.29	Male		31.2	4AB;
30616	25.22	33	1	3	no	no	no	0	4	no	2	5	10	Secondary infertility	Female factor	Miscarriage						32.1	4BB;
30663	28.89	39	1	5	no	no	no	0	6	no	1	4	8	Secondary infertility	Unexplained factor	Miscarriage						32	4BB;
26183	19.05	34	1	0	no	no	no	0	1	no	1	5	10.8	Secondary infertility	Female factor	Live birth	3350		39.43	Female		33.5	4AB;
26462	20.28	32	0	0	no	no	no	0	0	no	2	3	8.8	Primary infertility	Female factor	Live birth	3350		39.43	Male		31	4BA;
30726	23.42	30	0	2	no	no	no	0	2	no	1	7	9.3	Secondary infertility	Both factor	Biochemical pregnancy						32.5	4BB;
34623	21.88	32	0	0	no	no	no	0	0	no	1	5	11	Primary infertility	Unexplained factor	non-pregnancy						30.6	4BB;
30732	22.6	24	0	0	no	no	no	0	0	no	1	3	9	Primary infertility	Female factor	Biochemical pregnancy						32	4BB;
30744	20.42	33	1	0	no	no	no	0	1	no	1	2	7	Secondary infertility	Female factor	Miscarriage						33.7	4BB;
34601	21.64	42	2	3	no	no	no	0	5	no	1	1	7	Secondary infertility	Female factor	non-pregnancy						33.9	4BA;
30696	20.28	33	1	0	no	no	no	0	1	yes	1	5	8.3	Secondary infertility	Both factor	Live birth	3350		39.71	Female		30.7	4BA;
34362	20.08	37	1	0	no	no	no	0	1	yes	1	3	8	Secondary infertility	Female factor	non-pregnancy						33.6	4AB;
32317	26.49	31	0	0	no	no	no	0	0	no	1	3	8.5	Primary infertility	Female factor	Live birth	3350		40.43	Female		30.1	4BA;
23323	22.6	35	0	1	no	no	no	1	1	no	1	1	9.6	Secondary infertility	Male factor	Live birth	3350		40.71	Male		32.5	4BA;
23827	27.06	32	0	2	no	no	no	1	2	no	1	2	8.8	Secondary infertility	Male factor	Live birth	3350		42.71	Male		32	4AB;
44523	24.61	35	0	1	no	no	no	0	1	no	1	2	9	Secondary infertility	Female factor	Live birth	3330		40.57	Female		33.5	4BA;
34170	20.57	34	0	0	no	no	no	0	0	yes	2	6	9	Primary infertility	Female factor	non-pregnancy						33.5	4BB;
31042	18.59	36	0	0	no	no	no	0	0	yes	1	2	8.6	Primary infertility	Both factor	Biochemical pregnancy						34.2	4BB;
35026	18.36	34	0	0	no	no	no	0	0	no	1	3	8.4	Primary infertility	Female factor	Live birth	3310		39.43	Female		32.1	4BB;
44430	18.83	36	2	0	no	no	no	0	2	yes	2	1	9.2	Secondary infertility	Female factor	Live birth	3300		37.43	Female		32.3	4BB;
34530	17.71	32	0	0	no	no	no	0	0	no	1	2	8	Primary infertility	Female factor	Live birth	3300		37.71	Male		30.7	4AB;
40690	27.06	31	1	2	no	no	no	0	3	no	1	1	8	Secondary infertility	Female factor	Live birth	3300		39.14	Male		32.3	4BB;
34108	19.92	35	0	0	no	no	no	0	0	no	1	6	7.5	Primary infertility	Unexplained factor	Live birth	3300		39.71	Female		34.1	4AB;
27076	20.45	32	0	2	no	no	no	1	2	yes	1	1	9.5	Secondary infertility	Female factor	Live birth	3300		40	Male	GDM+Gestational hypertension	32.7	4BB;
35728	24.16	35	0	0	no	no	no	0	0	no	1	1	9.7	Primary infertility	Both factor	Live birth	3300		40.14	Female		32.7	4BA;
33254	22.04	32	1	0	no	no	no	0	1	no	1	5	11	Secondary infertility	Unexplained factor	Live birth	3300		40.43	Female		30.7	4AB;
41077	20.55	34	0	2	no	no	no	2	2	no	1	2	7	Secondary infertility	Female factor	Live birth	3300		40.86	Female		34.3	4BB;
34113	23.83	39	1	1	no	no	no	0	2	no	1	1	7.5	Secondary infertility	Female factor	non-pregnancy						30.8	4AB;
33588	21.17	32	1	2	no	no	no	0	3	yes	2	2	7.2	Secondary infertility	Female factor	non-pregnancy						32.6	4BA;
25785	26.22	36	0	0	no	no	no	0	0	yes	1	2	9	Primary infertility	Both factor	Live birth	3300		41.14	Male		32.6	4BB;
37269	29.02	32	0	0	no	no	no	0	0	no	1	3	11.4	Primary infertility	Female factor	Live birth	3290		40.71	Female		30.3	4BB;
31740	25.1	37	1	0	no	no	no	0	1	no	2	2	12	Secondary infertility	Female factor	Miscarriage						33.3	4BB;
30587	17.72	35	0	0	no	no	no	0	0	no	1	7	11.5	Primary infertility	Unexplained factor	Live birth	3260		41.29	Female		32.5	4BA;
29504	17.53	33	0	1	no	no	no	0	1	no	1	8	8.9	Secondary infertility	Female factor	Live birth	3250		37	Female		32.4	4BA;
33400	21.09	37	1	0	no	no	no	0	1	no	1	6	9	Secondary infertility	Female factor	non-pregnancy						33.4	4BB;
32365	18.67	33	0	1	no	no	no	1	1	no	1	1	7.1	Secondary infertility	Both factor	Live birth	3250		37.86	Male	GDM	30.5	4BB;
33371	22.6	32	0	0	no	no	no	0	0	no	2	6	9.2	Primary infertility	Both factor	non-pregnancy						34.1	4BB;
41354	22.41	31	0	2	no	no	no	0	2	no	1	2	7.5	Secondary infertility	Female factor	Live birth	3250		38.86	Male		30.1	4AB;
33192	21.8	35	0	2	no	no	no	2	2	no	1	1	8.2	Secondary infertility	Unexplained factor	non-pregnancy						31.9	4BA;
32059	21.1	34	0	1	no	no	no	0	1	no	1	2	7	Secondary infertility	Female factor	Biochemical pregnancy						32.2	4BB;
32089	20.31	40	0	0	no	no	no	0	0	yes	2	2	14	Primary infertility	Female factor	Biochemical pregnancy						34.4	4BB;
32130	32.87	37	2	0	no	no	no	0	2	no	1	4	11.6	Secondary infertility	Both factor	Miscarriage						31.3	4BB;
32136	26.37	38	0	0	no	no	no	0	0	no	1	10	9	Primary infertility	Female factor	Miscarriage						31.5	4BB;
31883	20.44	39	0	0	no	no	no	0	0	no	1	5	9	Primary infertility	Female factor	Live birth	3250		39	Male		31.3	4AB;
31896	20.57	34	1	2	no	no	no	0	3	no	1	2	7.8	Secondary infertility	Female factor	Live birth	3250		39.14	Male		32.9	4AB;
19459	22.04	35	1	0	no	no	no	0	1	no	2	3	9	Secondary infertility	Unexplained factor	Live birth	3250		39.29	Female		30	4AB;
32307	23.63	42	3	1	no	no	no	0	4	no	1	3	11	Secondary infertility	Both factor	Miscarriage						32.8	4BB;
34624	21.8	36	0	0	no	no	no	0	0	no	2	2	10.3	Primary infertility	Male factor	Live birth	3250		39.29	Female		31.1	4BA;
32323	22.03	32	0	0	no	no	no	0	0	no	1	3	10.9	Primary infertility	Both factor	Miscarriage						30.5	4BB;
32492	20.83	33	0	0	no	no	no	0	0	no	1	1	8.3	Primary infertility	Both factor	Miscarriage					cardiac malformations	33.6	4AB;
38683	19.81	37	0	0	no	no	no	0	0	yes	2	11	10.1	Primary infertility	Male factor	Live birth	3250		39.29	Male		33.1	4BB;
20290	18.73	34	1	0	no	no	no	0	1	no	2	5	8	Secondary infertility	Female factor	Live birth	3250		39.86	Female		34.1	4AB;
35992	21.05	33	0	0	no	no	no	0	0	no	1	5	8.6	Primary infertility	Female factor	Live birth	3250		39.86	Male		30.1	4BB;
42223	21.6	30	0	0	no	no	no	0	0	no	2	1	13.5	Primary infertility	Both factor	Live birth	3250		40.29	Female	hydronephrosis	31.1	4BB;
16324	22.95	35	0	1	no	no	no	1	1	no	1	3	10	Secondary infertility	Unexplained factor	Live birth	3250		40.57	Male		30.8	4AB;
32646	23.44	39	0	0	no	no	no	0	0	no	1	4	9.5	Primary infertility	Female factor	Miscarriage						30.4	4BA;
32828	21.33	37	0	0	no	no	no	0	0	no	1	7	9	Primary infertility	Unexplained factor	Miscarriage						33.1	4AA;
43134	22.66	45	2	1	no	no	no	0	3	no	1	4	9	Secondary infertility	Female factor	Live birth	3220		38.71	Female		30.8	4BB;
33182	25.39	31	1	2	no	no	no	0	3	no	1	5	7.5	Secondary infertility	Both factor	non-pregnancy						32.1	4BB;
38636	19.14	31	0	0	no	no	no	0	0	yes	2	3	12.5	Primary infertility	Male factor	Live birth	3220		40.14	Female		32.1	4BA;
32907	23.62	32	0	0	no	no	no	0	0	no	1	5	11	Primary infertility	Female factor	Biochemical pregnancy						31.8	4BB;
32920	19.53	33	0	0	no	no	no	0	0	no	1	4	9	Primary infertility	Female factor	Miscarriage						30	4BB;
33175	25.39	33	1	1	no	no	no	0	2	no	1	1	8.5	Secondary infertility	Female factor	non-pregnancy						32.7	5BA;
27301	21.09	36	1	0	no	no	no	0	1	no	1	3	10.2	Secondary infertility	Female factor	Live birth	3200		37.71	Male		30.7	4AB;
33533	20.96	34	0	2	no	no	no	0	2	no	1	1	7.8	Secondary infertility	Female factor	Live birth	3200		38	Male		34.2	4BB;
40916	26.71	37	2	0	no	no	no	0	2	no	1	7	8.7	Secondary infertility	Unexplained factor	Live birth	3200		38	Female		33.5	4BB;
33150	20.61	34	0	1	no	no	no	0	1	no	1	2	10	Secondary infertility	Unexplained factor	Miscarriage						33.8	4AA;
33085	22.77	30	1	2	no	no	no	0	3	no	1	2	10	Secondary infertility	Female factor	non-pregnancy						31.5	4AB;
32859	19.56	41	2	3	no	no	no	0	5	yes	2	1	9	Secondary infertility	Female factor	non-pregnancy						33.7	5BB;
40894	26.57	34	0	0	no	no	no	0	0	yes	1	1	8	Primary infertility	Female factor	Live birth	3200		38.43	Male		33.9	4AA;
41474	22.89	31	1	3	no	no	no	2	4	no	1	1	10	Secondary infertility	Female factor	Live birth	3200		38.86	Male		33.8	4BB;
22056	19.84	32	0	0	no	no	no	0	0	no	2	4	10	Primary infertility	Unexplained factor	Live birth	3200		39	Female		32.9	4AB;
28243	19	33	0	3	no	no	no	2	3	no	1	1	9.5	Secondary infertility	Female factor	Live birth	3200		39.71	Female		31.2	4BA;
33342	22.68	33	0	1	no	no	no	0	1	yes	1	1	8	Secondary infertility	Female factor	Miscarriage						31.3	4BB;
33360	23.63	32	0	1	no	no	no	0	1	no	1	2	7.5	Secondary infertility	Female factor	Miscarriage						31	4BB;
32399	19.15	34	0	1	no	no	no	1	1	yes	1	2	9.3	Secondary infertility	Unexplained factor	non-pregnancy						34.2	4BB;
32178	26.67	40	1	1	no	no	no	1	2	no	2	1	9.6	Secondary infertility	Both factor	non-pregnancy						33.9	5BB;
33402	20.44	32	1	1	no	no	no	0	2	no	1	3	8	Secondary infertility	Female factor	Biochemical pregnancy						32.1	4BB;
29685	19.83	34	0	1	no	no	no	1	1	no	1	1	10	Secondary infertility	Male factor	Live birth	3200		41.14	Male		34.5	4BB;
43807	29.3	34	0	1	no	no	no	0	1	no	1	5	9	Secondary infertility	Female factor	Live birth	3150		36.71	Male	Preterm birth	30.9	4BB;
33477	17.97	31	0	0	no	no	no	0	0	no	1	1	10.5	Primary infertility	Female factor	Miscarriage						31.4	4AB;
25706	27.53	33	0	1	no	no	no	1	1	no	2	4	8.4	Secondary infertility	Both factor	Live birth	3150		37.86	Male		31	4AA;
22673	19	37	1	0	no	no	no	0	1	no	2	3	11.1	Secondary infertility	Female factor	Live birth	3150		39.14	Male		31.5	6BA;
33546	18.36	34	0	0	no	no	no	0	0	no	1	4	11.4	Primary infertility	Female factor	Biochemical pregnancy						31	4AB;
32041	21.63	38	1	5	no	no	no	0	6	no	2	3	9.5	Secondary infertility	Female factor	non-pregnancy						34.7	4BB;
33463	20.55	33	0	0	no	no	no	0	0	no	1	3	7	Primary infertility	Female factor	Live birth	3150		39.43	Male		34.4	4BB;
33807	22.96	34	2	0	no	no	no	0	2	no	1	2	11.3	Secondary infertility	Female factor	Biochemical pregnancy						34.8	4BB;
33847	23.62	36	0	1	no	no	no	0	1	yes	1	1	8	Secondary infertility	Female factor	Biochemical pregnancy						32	4AA;
31616	24.97	34	0	2	no	no	no	1	2	no	1	1	9	Secondary infertility	Female factor	Live birth	3150		39.71	Female		34	4AA;
29001	18.43	34	0	0	no	no	no	0	0	no	1	3	11.2	Primary infertility	Male factor	Live birth	3150		40.43	Female		33.5	4AB;
32026	28.44	34	0	1	no	no	no	0	1	no	1	10	9.2	Secondary infertility	Female factor	non-pregnancy						31	4BB;
29946	19.14	34	0	0	no	no	no	0	0	no	1	2	7.5	Primary infertility	Male factor	Live birth	3150		40.57	Male		30.4	4BA;
31904	21.88	34	0	0	no	no	no	0	0	no	1	5	8.1	Primary infertility	Female factor	non-pregnancy						30.6	4BA;
31410	19.53	37	1	2	no	no	no	0	3	no	1	5	11	Secondary infertility	Female factor	non-pregnancy						32.6	4AB;
30231	18.75	34	0	0	no	no	no	0	0	no	2	4	10.3	Primary infertility	Unexplained factor	Live birth	3150		40.57	Female		32.3	4BB;
31357	26.04	35	0	4	no	no	no	0	4	no	1	1	9.3	Secondary infertility	Female factor	non-pregnancy						31.9	5AB;
31160	19.88	38	1	1	no	no	no	1	2	yes	1	2	7.5	Secondary infertility	Female factor	non-pregnancy						34.7	4BB;
32129	21.91	33	1	1	no	no	no	1	2	no	2	3	8	Secondary infertility	Female factor	Live birth	3100		38.43	Male		31.5	4AB;
31034	20.2	34	1	0	no	no	no	0	1	no	1	6	8	Secondary infertility	Female factor	non-pregnancy						30.3	4BB;
34649	22.03	32	0	0	no	no	no	0	0	no	1	3	7	Primary infertility	Unexplained factor	Miscarriage						31.8	4BA;
30056	17.97	30	0	1	no	no	no	0	1	yes	1	1	9	Secondary infertility	Female factor	Live birth	3100		39.14	Male	GDM	30.2	4BA;
36334	22.27	27	1	0	no	no	no	0	1	no	2	2	11	Secondary infertility	Both factor	Live birth	3100		39.14	Male		30.7	4BB;
34963	25.97	33	1	1	no	no	no	0	2	no	1	8	7.7	Secondary infertility	Female factor	Biochemical pregnancy						33	4BB;
27476	17.71	30	0	2	no	no	no	0	2	no	2	3	8.7	Secondary infertility	Female factor	Live birth	3100		39.43	Male		34.6	4BB;
24674	21.37	32	1	0	no	no	no	0	1	no	1	3	13	Secondary infertility	Both factor	Live birth	3100		39.71	Female		32.1	4AA;
33321	16.82	38	0	2	no	no	no	0	2	no	1	2	8	Secondary infertility	Female factor	Live birth	3100		39.71	Male		30.2	4BB;
30835	23.01	34	0	0	no	no	no	0	0	no	1	2	7	Primary infertility	Female factor	non-pregnancy						30.9	4BA;
35234	26.04	32	0	0	no	no	no	0	0	no	2	5	11.5	Primary infertility	Female factor	Miscarriage						31.3	4BB;
35283	18.73	31	0	0	no	no	no	0	0	no	1	5	8	Primary infertility	Both factor	Miscarriage						30.3	4BB;
23608	17.67	32	0	0	no	no	no	0	0	no	2	2	8.5	Primary infertility	Both factor	Live birth	3100		39.86	Male		30.4	4BA;
30773	25.39	33	0	1	no	no	no	0	1	no	2	5	8	Secondary infertility	Female factor	non-pregnancy						31.5	4BA;
29471	21.88	32	0	0	no	no	no	0	0	no	2	1	8.3	Primary infertility	Female factor	Live birth	3100		40.14	Male		31.5	5BB;
30730	20.94	41	0	0	no	no	no	0	0	no	1	2	10.1	Primary infertility	Female factor	non-pregnancy						31.4	4BB;
35516	19.91	33	0	0	no	no	no	0	0	no	1	2	8.7	Primary infertility	Both factor	Miscarriage						30.1	4BB;
28304	20.03	34	0	0	no	no	no	0	0	no	1	3	10	Primary infertility	Male factor	Live birth	3100		40.29	Female		32.5	4AB;
33092	17.71	30	0	0	no	no	no	0	0	yes	1	7	10.8	Primary infertility	Female factor	Live birth	3100		40.43	Male		30.8	4BB;
30525	24.22	37	2	2	no	no	no	0	4	no	1	1	9	Secondary infertility	Unexplained factor	non-pregnancy						31.3	4AB;
45191	22.19	28	0	4	no	no	no	0	4	no	2	1	8.5	Secondary infertility	Female factor	Live birth	3100		41.29	Female		33.2	4BB;
30460	21.48	34	0	1	no	no	no	0	1	no	2	9	7	Secondary infertility	Female factor	non-pregnancy						31.4	4BB;
30377	15.63	31	0	0	no	no	no	0	0	yes	1	1	10	Primary infertility	Female factor	non-pregnancy						33.2	4BB;
35803	24.84	33	1	1	no	no	no	0	2	no	1	5	8.5	Secondary infertility	Female factor	Miscarriage						34.5	4BB;
18347	19.13	36	1	0	no	no	no	0	1	no	1	5	8	Secondary infertility	Unexplained factor	Live birth	3090		40.57	Female		31.9	4BA;
38696	26.48	31	0	7	no	no	no	2	7	no	2	2	8	Secondary infertility	Female factor	Live birth	3050		37.71	Male		32.6	4BB;
35982	27.55	38	1	0	no	no	no	0	1	no	1	4	10	Secondary infertility	Both factor	Miscarriage						32.8	4AB;
40765	18.31	35	0	0	no	no	no	0	0	no	1	4	10	Primary infertility	Female factor	Live birth	3050		38.29	Male		31.2	4AB;
35168	25.64	35	0	0	no	no	no	0	0	no	1	3	9.7	Primary infertility	Female factor	Live birth	3050		38.71	Male		31.2	4BA;
30347	17.04	33	1	1	no	no	no	0	2	no	1	3	7	Secondary infertility	Female factor	non-pregnancy						33.7	4AB;
40772	20.32	36	0	0	no	no	no	0	0	no	1	2	7.5	Primary infertility	Unexplained factor	Live birth	3050		39.14	Male		31.9	4BB;
30292	17.8	49	0	3	no	no	no	0	3	no	2	6	8	Secondary infertility	Male factor	non-pregnancy						34	4BA;
30583	17.69	40	0	2	no	no	no	0	2	no	1	1	9	Secondary infertility	Male factor	Live birth	3050		39.43	Female		34.1	4BA;
31231	17.31	35	0	0	no	no	no	0	0	yes	1	9	10.7	Primary infertility	Female factor	Live birth	3020		39.57	Female		30	4BB;
29960	26.56	36	1	0	no	no	no	0	1	no	2	3	8.5	Secondary infertility	Female factor	Live birth	3000		35.86	Male	Preterm birth	31.8	4BB;
25857	17.48	37	1	0	no	no	no	0	1	no	2	1	9.5	Secondary infertility	Female factor	Live birth	3000		37.86	Female		34.5	4BB;
36453	16.02	35	1	0	no	no	no	0	1	yes	1	3	10	Secondary infertility	Female factor	Biochemical pregnancy						31.6	4BB;
30238	20.03	31	0	2	no	no	no	1	2	no	1	2	9	Secondary infertility	Female factor	non-pregnancy						30.9	4BB;
36559	27.06	39	0	0	no	no	no	0	0	no	2	14	7	Primary infertility	Unexplained factor	Miscarriage						34.4	4BB;
31273	20.08	31	0	1	no	no	no	0	1	yes	1	3	10.1	Secondary infertility	Female factor	Live birth	3000		37.86	Male		32.7	4BB;
29697	19.53	27	0	1	no	no	no	0	1	no	2	2	8.8	Secondary infertility	Female factor	non-pregnancy						34	4BB;
31182	17.19	37	0	0	no	no	no	0	0	no	1	7	8.4	Primary infertility	Both factor	Live birth	3000		38.14	Male		31.3	4BB;
29660	18.31	29	0	0	no	no	no	0	0	no	1	2	9.2	Primary infertility	Male factor	non-pregnancy						30.4	4BB;
29596	20.2	31	0	0	no	no	no	0	0	no	1	2	9	Primary infertility	Both factor	non-pregnancy						31.2	4BB;
30366	25.2	34	0	1	no	no	no	1	1	no	1	5	9.3	Secondary infertility	Female factor	Live birth	3000		38.71	Male		34.5	4AA;
29551	26.03	31	0	1	no	no	no	0	1	no	2	1	8	Secondary infertility	Female factor	non-pregnancy						30.8	4AB;
27347	27.43	37	1	2	no	yes	no	0	3	no	1	5	8.9	Secondary infertility	Female factor	Live birth	3000		38.86	Male		32.7	6BB;
29541	18.59	33	0	1	no	no	no	0	1	no	1	11	9.5	Secondary infertility	Female factor	non-pregnancy						34.9	4AA;
26525	17.69	32	1	0	no	no	no	0	1	no	1	3	8.2	Secondary infertility	Female factor	Live birth	3000		39.29	Male		32.7	5AB;
37286	25.33	36	0	0	no	no	no	0	0	no	1	2	12.2	Primary infertility	Both factor	Biochemical pregnancy						34.9	4BB;
35918	17.4	32	0	0	no	no	no	0	0	no	1	3	11	Primary infertility	Both factor	Live birth	3000		39.71	Female	finger deformity	31.2	4AB;
29390	23.94	31	0	0	no	no	no	0	0	no	1	2	9	Primary infertility	Both factor	non-pregnancy						31.1	4BB;
29344	18.75	31	0	0	no	no	no	0	0	no	1	3	7.5	Primary infertility	Unexplained factor	non-pregnancy						31	4BA;
29099	22.06	32	0	1	no	no	no	0	1	no	1	1	9	Secondary infertility	Female factor	non-pregnancy						30.7	4AB;
37663	22.03	31	0	0	no	no	no	0	0	yes	1	5	9	Primary infertility	Both factor	Miscarriage						30.6	4BB;
35884	18.36	31	0	1	no	no	no	1	1	no	1	1	10.4	Secondary infertility	Unexplained factor	Live birth	3000		40.14	Female		30	4BA;
35993	19.47	33	0	0	no	no	no	0	0	no	1	1	8.5	Primary infertility	Both factor	Live birth	3000		40.86	Female		33	4BB;
37884	19.4	33	0	2	no	no	no	0	2	no	1	5	9	Secondary infertility	Both factor	Biochemical pregnancy						32.4	4BB;
37181	17.15	33	0	0	no	no	no	0	0	no	1	2	8.5	Primary infertility	Unexplained factor	Live birth	2980		37.29	Male		34.5	4BA;
28991	21.72	35	0	0	no	no	no	0	0	no	1	6	9	Primary infertility	Female factor	non-pregnancy						32.3	4BA;
38972	21.3	36	0	1	no	no	no	1	1	no	1	11	7	Secondary infertility	Male factor	Live birth	2950		36.71	Male	Preterm birth	34.4	4BB;
30891	21.48	43	0	2	no	no	no	0	2	no	2	7	12	Secondary infertility	Female factor	Live birth	2900		37.43	Male		34.8	4BB;
24242	18.22	29	1	1	no	no	no	0	2	no	2	5	10.1	Secondary infertility	Female factor	Live birth	2900		38.57	Female		30.2	4AA;
28789	17.9	34	0	0	no	no	no	0	0	no	1	3	9.6	Primary infertility	Unexplained factor	non-pregnancy						30	4BB;
39689	17.63	32	0	0	no	no	no	0	0	no	1	3	9.5	Primary infertility	Female factor	Live birth	2900		39	Male		32.2	4BB;
29706	23.95	35	0	1	no	no	no	0	1	no	1	6	8	Secondary infertility	Female factor	Live birth	2900		40.57	Female		32.8	5AB;
29985	22.72	35	0	4	no	no	no	0	4	no	1	1	7	Secondary infertility	Female factor	Live birth	2850		38.86	Male		32.3	4BB;
40868	24.92	30	0	2	no	no	no	2	2	no	2	1	10	Secondary infertility	Male factor	Live birth	2800		37.43	Male		30.2	4AB;
38601	17.69	34	0	0	no	no	no	0	0	no	1	6	12.4	Primary infertility	Unexplained factor	Biochemical pregnancy						32.8	4BB;
38615	18.82	28	0	0	no	no	no	0	0	no	2	2	8	Primary infertility	Male factor	Miscarriage						30.8	4BB;
38632	24.03	39	1	0	no	no	no	0	1	yes	1	10	12	Secondary infertility	Male factor	Biochemical pregnancy						33.6	4AB;
29444	28.91	39	1	1	no	yes	no	1	2	no	1	1	8.5	Secondary infertility	Female factor	Live birth	2800		37.57	Female		33.6	4BA;
28163	20.2	37	0	1	no	no	no	0	1	yes	1	5	8.6	Secondary infertility	Both factor	non-pregnancy						34.8	4BA;
30991	18.43	34	0	1	no	no	no	0	1	no	1	1	9.5	Secondary infertility	Both factor	Live birth	2800		37.86	Male		31.9	4BB;
38735	16.61	35	0	0	no	no	no	0	0	yes	2	6	9	Primary infertility	Unexplained factor	Miscarriage						31.2	4AB;
27804	21.94	33	0	1	no	no	no	0	1	no	2	1	8.5	Secondary infertility	Female factor	non-pregnancy						31.5	4BA;
38868	16.41	33	0	0	no	no	no	0	0	no	1	2	12.7	Primary infertility	Unexplained factor	Miscarriage						31	4BB;
27760	25.54	37	0	2	no	no	no	0	2	yes	1	7	7	Secondary infertility	Female factor	non-pregnancy						32.8	4AA;
31132	19.14	37	1	0	no	no	no	0	1	no	1	1	12	Secondary infertility	Female factor	Live birth	2800		38.43	Female		34.9	4AB;
21084	26.67	39	0	1	no	no	no	0	1	no	2	4	9.4	Secondary infertility	Both factor	Live birth	2800		38.57	Male		33.3	4AB;
30688	19.88	34	0	0	no	no	no	0	0	no	1	3	9.3	Primary infertility	Unexplained factor	Live birth	2780		37.86	Male		32.3	4BB;
27717	20.31	28	0	0	no	no	no	0	0	no	1	3	8.5	Primary infertility	Female factor	non-pregnancy						31.6	4AB;
39582	24.97	33	0	0	no	no	no	0	0	yes	2	2	8.8	Primary infertility	Female factor	Miscarriage						33.5	4BB;
27178	21.79	31	1	0	no	no	no	0	1	no	2	3	11	Secondary infertility	Female factor	Live birth	2750	2765	37.43	Male/Male		31.4	4BB;
25897	19.65	33	0	1	no	no	no	1	1	no	1	4	10.2	Secondary infertility	Female factor	Live birth	2750		39.71	Male		30.5	4AB;
27170	23.92	30	1	3	no	no	no	1	4	yes	2	1	8.2	Secondary infertility	Male factor	non-pregnancy						30.9	4BB;
39783	22.37	32	0	1	yes	no	no	0	1	no	1	3	8.1	Secondary infertility	Female factor	Biochemical pregnancy						34.4	4BB;
27699	20.7	34	0	0	no	no	no	0	0	yes	1	4	7.3	Primary infertility	Male factor	Live birth	2750		39.86	Male		34.4	4BB;
37728	18.78	38	1	0	no	no	no	0	1	no	1	4	7	Secondary infertility	Female factor	Live birth	2700		37.57	Male		34.4	4BB;
40070	15.79	37	0	0	no	no	no	0	0	no	1	3	9.5	Primary infertility	Female factor	Live birth	2700		38.43	Male		32.8	4BB;
27056	19.88	31	0	2	no	no	no	2	2	no	2	1	8	Secondary infertility	Unexplained factor	non-pregnancy						31	4AA;
40111	32.47	34	0	1	no	no	no	0	1	no	1	7	13	Secondary infertility	Female factor	Miscarriage						33.7	4BB;
40158	23.81	29	0	0	no	no	no	0	0	no	1	5	8.7	Primary infertility	Female factor	Miscarriage						30.3	4BA;
40954	21.09	33	2	1	no	no	no	0	3	no	2	3	8	Secondary infertility	Female factor	Live birth	2680		39.43	Female		31.2	4BB;
29262	25.28	36	0	0	no	no	no	0	0	yes	2	6	8.8	Primary infertility	Female factor	Live birth	2650	3150	36.14	Male/Male	Preterm birth	31.7	4AA;
26982	20.03	34	1	4	no	no	no	0	5	no	1	1	7.5	Secondary infertility	Unexplained factor	non-pregnancy						32.6	4BB;
40419	22.89	37	0	1	no	no	no	0	1	no	2	11	9.5	Secondary infertility	Female factor	Miscarriage						33.6	4BB;
39821	26.06	34	0	2	no	no	no	0	2	no	1	1	8.5	Secondary infertility	Unexplained factor	Live birth	2650		38.29	Male		32.2	4AB;
26480	22.06	33	0	1	no	no	no	1	1	no	1	1	8.1	Secondary infertility	Female factor	non-pregnancy						30.9	4BB;
26286	24.17	36	1	0	no	no	no	0	1	no	2	2	13	Secondary infertility	Female factor	non-pregnancy						30.8	4AB
24488	26.9	31	0	1	no	no	no	0	1	no	1	1	8.5	Secondary infertility	Female factor	Live birth	2640		36.29	Female	Preterm birth	30.6	4BB;
32254	27.18	37	0	0	no	no	no	0	0	no	2	3	9.4	Primary infertility	Male factor	Live birth	2590		37.29	Female		34.6	4AB;
28285	24.09	32	0	3	no	no	no	1	3	no	1	3	8.5	Secondary infertility	Female factor	Live birth	2550		37.57	Male	GDM+hypospadias	31.2	4AA;
40808	19.14	38	0	0	no	no	no	0	0	no	1	1	9.7	Primary infertility	Female factor	Biochemical pregnancy						33.6	4AB;
32540	20.13	39	2	1	no	no	no	0	3	yes	1	3	10.8	Secondary infertility	Both factor	Live birth	2550		39	Female		34.2	4BA;
29181	18.83	34	0	0	no	no	no	0	0	no	1	2	9	Primary infertility	Unexplained factor	Live birth	2550		39.29	Male		32.6	4AB;
26249	20.07	37	0	0	no	no	no	0	0	no	2	1	9	Primary infertility	Female factor	non-pregnancy						30.1	4AA
40926	25.31	31	0	0	no	no	no	0	0	no	2	3	11	Primary infertility	Male factor	Miscarriage						31.5	4AB;
27523	27.77	26	0	0	no	no	no	0	0	no	2	5	10	Primary infertility	Female factor	Live birth	2500		34.57	Female	Preterm birth	30.2	5BB;
25987	19.06	37	0	1	no	no	no	0	1	no	2	3	9.8	Secondary infertility	Female factor	non-pregnancy						30.5	4AB;
19548	20.69	32	1	0	no	no	no	0	1	no	2	3	10.1	Secondary infertility	Female factor	Live birth	2500		35.71	Female	Preterm birth	31.1	4AA;
42192	24.8	34	0	2	no	no	no	1	2	no	1	1	10.2	Secondary infertility	Female factor	Live birth	2500	2500	36.43	Male/Male	Preterm birth	30.5	4BB;
41358	19.05	31	0	1	no	no	no	1	1	no	1	2	7.5	Secondary infertility	Male factor	Live birth	2500		38.43	Male		30.8	4BB;
25927	17.85	33	0	0	no	no	no	0	0	no	2	3	9	Primary infertility	Female factor	non-pregnancy						33.6	4AB;
41584	20.96	35	1	3	no	no	no	2	4	no	1	1	10	Secondary infertility	Female factor	Live birth	2500		39.29	Male		33.8	4BA;
25679	17.69	32	0	0	no	no	no	0	0	no	1	3	8.4	Primary infertility	Unexplained factor	non-pregnancy						31.4	5AB;
29025	20.28	30	0	1	no	no	no	1	1	no	2	1	9.8	Secondary infertility	Unexplained factor	Live birth	2500		40.71	Female		33.3	4AB;
25300	17.31	36	0	0	no	no	no	0	0	no	1	2	9.6	Primary infertility	Female factor	Live birth	2450		35.29	Male	GDM+Preterm birth	32.3	4BA;
25525	29.78	33	2	0	no	no	no	0	2	no	1	5	9.1	Secondary infertility	Female factor	non-pregnancy						33.8	4BB;
42199	24.22	36	0	0	no	no	no	0	0	no	2	4	11	Primary infertility	Male factor	Miscarriage						32.2	4BB;
24581	21.5	40	1	4	no	no	no	2	5	no	2	2	11	Secondary infertility	Both factor	Live birth	2350		34.29	Male	Preterm birth	32	4BA;
37193	19.98	29	0	0	no	no	no	0	0	no	1	4	8	Primary infertility	Male factor	Live birth	2350	2550	37	Male/Male		30.4	4BB;
36569	18.43	30	0	1	no	no	no	0	1	yes	2	2	8	Secondary infertility	Unexplained factor	Live birth	2350		40.14	Female		31.2	4BB;
27371	20.58	30	0	1	no	no	no	1	1	no	1	1	9.8	Secondary infertility	Female factor	Live birth	2350		41.71	Male		31.5	4AA;
24857	18.8	30	0	1	no	no	no	1	1	no	1	2	7.5	Secondary infertility	Female factor	non-pregnancy						31.6	4AB;
24466	17.31	32	0	0	no	no	no	0	0	no	1	6	9.8	Primary infertility	Female factor	non-pregnancy						31.8	3BB;
13088	19.81	39	1	1	no	no	no	0	3	no	2	4	9	Secondary infertility	Male factor	Live birth	2300		34.14	Female	Preterm birth	34.1	4BB;
33422	22.58	32	0	2	no	no	no	0	2	no	1	2	8.8	Secondary infertility	Both factor	Live birth	2300		36	Female	Preterm birth	32.3	4BB;
23989	18.75	32	0	0	no	no	no	0	0	no	2	5	9	Primary infertility	Female factor	non-pregnancy						31.5	4BA;
22215	20.03	34	0	1	no	no	no	1	1	no	2	6	10	Secondary infertility	Female factor	non-pregnancy						32	4BB;
35675	23.94	31	0	0	no	no	no	0	0	no	1	3	7.3	Primary infertility	Female factor	Live birth	2300		39.14	Male		30.7	4BA;
21446	15.81	33	0	1	no	no	no	1	1	no	2	10	8	Secondary infertility	Male factor	non-pregnancy						32.8	4AB;
28066	20.32	38	2	2	no	no	no	1	4	no	2	3	10	Secondary infertility	Female factor	Live birth	2250		34.43	Female	Preterm birth	33.1	4BB;
21339	36.89	43	2	0	no	no	no	0	2	no	2	3	9	Secondary infertility	Male factor	non-pregnancy						31.9	3BB;
21091	19.14	33	1	1	no	no	no	0	2	no	2	3	11.4	Secondary infertility	Female factor	non-pregnancy						34.6	4AB
43786	23.42	36	1	0	no	no	no	0	1	no	1	3	10	Secondary infertility	Female factor	Biochemical pregnancy						33.2	4BB;
43792	24.46	35	0	0	no	no	no	0	0	no	2	9	9	Primary infertility	Female factor	Biochemical pregnancy						33.7	4BB;
31147	24.65	42	1	0	no	no	no	0	1	no	2	9	9	Secondary infertility	Female factor	Live birth	2250		36.71	Male	Preterm birth	34.8	4BA;
43992	21.09	37	0	0	no	no	no	0	0	yes	2	3	8.5	Primary infertility	Female factor	Miscarriage						32	4BB;
20590	31.59	33	0	3	no	no	no	2	3	no	2	1	7	Secondary infertility	Female factor	non-pregnancy						34.5	4BA;
19804	31.14	35	0	0	no	no	no	0	0	no	2	7	10	Primary infertility	Female factor	non-pregnancy						34.1	3AB;
9277	21.78	37	1	0	no	no	no	0	1	yes	2	6	8.1	Secondary infertility	Female factor	Live birth	2150		32.86	Female	Preterm birth	32.3	4AA
30448	19.56	42	1	0	no	no	no	0	1	no	1	5	10.2	Secondary infertility	Male factor	Live birth	2140		34.43	Female	Preterm birth	30.1	4AB;
40282	15.81	32	0	0	no	no	no	0	0	no	1	3	11	Primary infertility	Female factor	Live birth	1750	800	34	Female/Female	Preterm birth+Gestational hypertension	31.5	4BB
19601	19.88	37	1	0	no	no	no	0	1	no	2	3	7.5	Secondary infertility	Female factor	non-pregnancy						32.8	4BA;
44690	17.35	37	1	0	no	no	no	0	1	no	1	4	9.5	Secondary infertility	Unexplained factor	Miscarriage						30.9	4BB;
18916	23.88	37	3	0	no	no	no	0	3	no	2	3	10.4	Secondary infertility	Female factor	non-pregnancy						31.2	4AB;
18573	18.83	33	1	2	no	no	no	0	3	no	2	1	8	Secondary infertility	Female factor	non-pregnancy						33.1	4AB;
33924	23.83	30	0	3	no	no	yes	1	3	no	1	1	9	Secondary infertility	Female factor	Live birth	1350		29.29	Male	Preterm birth	32.7	4AB;
16840	20.55	33	1	2	no	no	no	0	3	no	2	5	8	Secondary infertility	Female factor	non-pregnancy						33	4AB;
30005	19.14	34	0	2	no	no	no	0	2	yes	1	2	7	Secondary infertility	Female factor	Live birth	500		28.14	Female	Newborn deaths, premature births	32.2	5BA;

## Sheet: ＜30
Brid	BMI	Male age	Number of births	Number of miscarriages	history of diabetes	history of hypertension	history of thyroid disease	Number of Early Spontaneous Abortion	number of pregnancies	Male smoking history	Transplant cycle	Endometrial thickness on the transformation day	Infertility duration	Infertility type	Infertile causes	pregnancy outcomes	Neonatal birth weight 1	Neonatal birth weight 2	Neonatal birth age	Neonatal sex ratio	Special affection	Maternal age	blastocyst type
38674	21.45	32	0	0	no	no	no	0	0	no	2	10	3	Primary infertility	Unexplained factor	Live birth	4600		40.43	Female	GDM	27.4	4BB;
19146	18.66	34	0	0	no	no	no	0	0	no	1	11.2	4	Primary infertility	Female factor	Live birth	4450		40.86	Male		27.8	4AB;
41676	25.81	34	0	5	no	no	no	2	5	no	1	7	1	Secondary infertility	Male factor	Miscarriage						29.8	4BB;
29547	22.2	27	0	0	no	no	no	0	0	no	1	8.8	1	Primary infertility	Female factor	Live birth	4410		41.43	Male		25.2	4AB;
33207	29.3	28	0	1	no	no	no	0	1	no	1	10	5	Secondary infertility	Female factor	Live birth	4350		40.57	Female		25.8	4BB;
45027	22.49	32	0	0	no	no	no	0	0	yes	1	8	2	Primary infertility	Female factor	non-pregnancy						27.9	4BB;
27158	26.35	27	1	3	no	no	no	2	4	no	1	9	1	Secondary infertility	Male factor	Miscarriage						26.4	4AB;
32634	18.37	31	0	0	no	no	no	0	0	no	1	8	3	Primary infertility	Female factor	Live birth	4250		39.14	Male		28	4BA;
44411	14.82	34	0	0	no	no	no	0	0	yes	2	7	2	Primary infertility	Female factor	non-pregnancy						23.6	4BB;
44236	19.15	27	0	0	no	no	no	0	0	no	2	10.4	2	Primary infertility	Female factor	non-pregnancy						28.4	4BA;
42926	23.44	29	0	2	no	no	no	2	2	no	1	7	1	Secondary infertility	Female factor	Miscarriage						25.3	4BA;
43692	19.65	33	0	0	no	no	no	0	0	no	1	10	1	Primary infertility	Male factor	non-pregnancy						27.7	4BB;
27790	18.83	33	0	0	no	no	no	0	0	no	1	10	5	Primary infertility	Female factor	Live birth	4250		40	Female		29.1	4AA;
43634	28.04	33	0	2	no	no	no	2	2	no	1	10	2	Secondary infertility	Male factor	non-pregnancy						28	4BB;
18880	24.03	28	0	2	no	no	no	1	2	yes	2	7	2	Secondary infertility	Unexplained factor	Biochemical pregnancy						25.7	5AB;
30809	18.69	31	0	0	no	no	no	0	0	yes	2	8	4	Primary infertility	Female factor	Live birth	4250		40.86	Male		28.4	4AA;
19853	19.14	34	1	0	no	no	no	0	1	no	2	10	3	Secondary infertility	Female factor	Live birth	4200		39.57	Male		29.7	4AB;
43590	19.47	32	0	1	no	no	no	0	1	no	1	9.5	1	Secondary infertility	Both factor	non-pregnancy						28.2	4BB;
39392	23.88	28	0	0	no	no	no	0	0	no	1	11.6	2	Primary infertility	Female factor	Live birth	4150		39.43	Male		24.8	4BA;
43517	17.97	32	0	0	no	no	no	0	0	no	1	9.1	6	Primary infertility	Male factor	non-pregnancy						22.8	4BB;
25838	20.45	30	0	3	no	no	no	2	3	no	1	9	1	Secondary infertility	Female factor	Live birth	4150		40.86	Male	patent foramen ovale	26.8	4BA;
38278	21.41	34	0	1	no	no	no	0	1	no	2	9.5	3	Secondary infertility	Female factor	Live birth	4100		39.71	Male		27.9	4BA;
26430	32.05	31	0	1	no	no	yes	1	1	no	1	8.8	2	Secondary infertility	Female factor	Biochemical pregnancy						27.8	4AB;
43450	24.61	34	0	2	no	no	no	0	2	no	2	10	3	Secondary infertility	Female factor	non-pregnancy						29.9	4BB;
27831	20.31	36	0	3	no	no	no	1	3	no	1	7	1	Secondary infertility	Female factor	Miscarriage						28.4	4BB;
32007	20.94	29	0	2	no	no	no	1	2	yes	2	7.6	1	Secondary infertility	Both factor	Live birth	4100		39.86	Male		24.1	4BA;
28277	21.16	28	1	2	no	no	no	0	3	no	2	9	1	Secondary infertility	Female factor	Live birth	4050		40	Male		27.1	4BB;
43296	22.86	28	0	1	no	no	no	1	1	no	1	9.7	5	Secondary infertility	Female factor	non-pregnancy						24.2	4BA;
31207	21.5	32	0	1	no	no	no	1	1	no	2	10.2	1	Secondary infertility	Female factor	Miscarriage						27.7	4BA;
43292	19.04	31	0	0	no	no	no	0	0	no	1	11	3	Primary infertility	Female factor	non-pregnancy						28.1	4BB;
43169	17.71	36	1	1	no	no	no	0	2	no	2	8.5	1	Secondary infertility	Female factor	non-pregnancy						28.6	4BB;
26213	22.03	22	0	0	no	no	no	0	0	no	1	8	7	Primary infertility	Male factor	Live birth	4008		40.71	Female		29.2	4AB;
25681	23.05	26	1	0	no	no	no	0	1	no	2	10	3	Secondary infertility	Female factor	Live birth	4000		39.43	Male		25.4	4BB;
43162	19.96	29	0	0	no	no	no	0	0	no	1	9	1	Primary infertility	Female factor	non-pregnancy						29.3	4BB;
31323	19.57	31	0	0	no	no	no	0	0	yes	1	9.5	5	Primary infertility	Female factor	Live birth	4000		40.71	Male		26	4AA;
33452	31.25	29	0	0	no	no	no	0	0	no	1	11	3	Primary infertility	Both factor	Live birth	4000		41.43	Male		22.9	4AB;
32058	28.04	32	0	1	no	no	no	1	1	no	2	8	3	Secondary infertility	Female factor	Miscarriage						29.5	4BA;
37601	18.65	30	0	0	no	no	no	0	0	no	1	8.3	2	Primary infertility	Female factor	Live birth	3960		38.43	Male		28.4	4BA;
43145	29.33	27	0	0	no	no	no	0	0	no	1	10	3	Primary infertility	Female factor	non-pregnancy						23.4	5BB;
43119	24.65	37	2	2	no	no	no	0	4	no	2	10	3	Secondary infertility	Female factor	non-pregnancy						29.8	4AB;
32883	21.81	31	1	1	no	no	no	1	2	no	1	14	4	Secondary infertility	Both factor	Miscarriage						25	4BA;
39938	21.41	31	0	0	no	no	no	0	0	no	1	9	5	Primary infertility	Unexplained factor	Live birth	3950		37.86	Male		27.2	4BB;
41105	25.39	37	0	0	no	no	no	0	0	no	2	9	3	Primary infertility	Male factor	Live birth	3950		39.57	Male		26.6	4BB;
42913	16.65	30	2	1	no	no	no	1	3	yes	1	9	6	Secondary infertility	Female factor	non-pregnancy						28.4	4BA;
42842	23.42	29	0	0	no	no	no	0	0	yes	1	9.4	3	Primary infertility	Male factor	non-pregnancy						29	4BB;
42836	22.76	28	0	0	no	no	no	0	0	yes	1	8.8	2	Primary infertility	Female factor	non-pregnancy						28.5	4AB;
34913	23.23	31	0	1	no	no	no	1	1	no	2	8	2	Secondary infertility	Both factor	Biochemical pregnancy						25.9	4BB;
26902	24.03	29	1	0	no	no	yes	0	1	no	2	9	1	Secondary infertility	Female factor	Live birth	3950		39.71	Male		27.8	4AB;
34798	23.51	28	0	0	no	no	no	0	0	yes	1	10	3	Primary infertility	Female factor	Live birth	3950		39.71	Male		25.1	4AB;
42621	26.22	29	0	0	no	no	no	0	0	no	1	9	2	Primary infertility	Female factor	non-pregnancy						28.6	4BA;
24415	21.97	27	0	0	no	no	no	0	0	no	1	9.7	2	Primary infertility	Female factor	Live birth	3940		39.29	Female		27.3	4AB;
39921	26.17	35	0	1	no	no	no	1	1	no	2	8	2	Secondary infertility	Female factor	Live birth	3900		39.86	Female		26	4AB;
36983	19.56	28	0	1	no	no	no	1	1	no	1	10	3	Secondary infertility	Unexplained factor	Miscarriage						23.9	4BA;
42045	20.44	31	0	0	no	no	no	0	0	yes	1	9.5	8	Primary infertility	Male factor	non-pregnancy						27.7	4BB;
33130	22.58	31	0	0	no	no	no	0	0	yes	1	10	3	Primary infertility	Female factor	Live birth	3900		39.86	Male		26.7	4BB;
39130	20	31	0	2	no	no	no	1	2	no	2	8	3	Secondary infertility	Female factor	Miscarriage						28	4BA
39795	29.86	30	0	1	no	no	no	1	1	no	1	7	5	Secondary infertility	Female factor	Biochemical pregnancy						23.3	4AB;
32963	20.7	30	0	0	no	no	no	0	0	no	1	8.5	4	Primary infertility	Female factor	Live birth	3900		40.71	Female		29.1	4BB;
41484	24.84	29	0	0	no	no	no	0	0	no	2	11.1	1	Primary infertility	Male factor	non-pregnancy						28.6	4AB;
40178	20.9	29	0	1	no	no	no	1	1	no	1	7	3	Secondary infertility	Female factor	Biochemical pregnancy						29.9	4AB;
35578	17.99	30	0	0	no	no	no	0	0	no	1	9.5	3	Primary infertility	Female factor	Live birth	3900		41.43	Male		29.1	4BA;
41383	21.6	32	0	1	no	no	no	1	1	no	1	9	1	Secondary infertility	Male factor	non-pregnancy						27.1	5AB;
29515	24.14	27	0	2	no	no	no	0	2	no	1	10	1	Secondary infertility	Female factor	Live birth	3900		41.57	Male	GDM	26.3	4BA;
41240	18.9	31	0	1	no	no	no	1	1	no	1	8	2	Secondary infertility	Unexplained factor	Biochemical pregnancy						28.8	4BB;
41243	22.43	31	0	1	no	no	no	0	1	no	1	10	1	Secondary infertility	Female factor	non-pregnancy						27	4BB;
30757	29.38	25	0	0	no	no	no	0	0	yes	1	8.5	1	Primary infertility	Both factor	Live birth	3900		42.43	Female		24	4BB;
42507	20.82	27	0	1	no	no	no	1	1	no	1	7	1	Secondary infertility	Female factor	Biochemical pregnancy						27.6	4BB;
40939	17.48	33	0	0	no	no	no	0	0	no	1	10.4	5	Primary infertility	Female factor	non-pregnancy						28.5	4BB;
40892	28.6	29	0	1	no	no	no	0	1	no	1	9	9	Secondary infertility	Female factor	non-pregnancy						28.6	4BB;
43378	20.83	31	0	1	no	no	no	1	1	yes	2	8.5	3	Secondary infertility	Male factor	Biochemical pregnancy						29.9	4AB;
28982	21.45	27	0	0	no	no	no	0	0	no	2	8	1	Primary infertility	Male factor	Live birth	3850		40.14	Female		25.6	4AB;
29260	17.75	32	0	1	no	no	no	1	1	no	2	9	3	Secondary infertility	Female factor	Live birth	3850		40.71	Male		29.1	4AA;
30337	19.63	28	0	0	no	no	no	0	0	no	1	11.2	2	Primary infertility	Unexplained factor	Live birth	3820		41.29	Male		27.1	4BA;
33771	21.48	27	0	0	no	no	no	0	0	no	1	7	4	Primary infertility	Both factor	Live birth	3820		41.43	Male		24	4BA;
40639	21.37	30	0	1	no	no	no	1	1	no	2	7.7	2	Secondary infertility	Male factor	non-pregnancy						28	4BB;
40609	18.67	30	1	2	no	no	no	2	3	no	1	11	2	Secondary infertility	Female factor	non-pregnancy						29.6	4BA;
25024	21.94	33	0	3	no	no	no	1	3	no	2	7.5	2	Secondary infertility	Male factor	Live birth	3800		39.14	Female		28.7	4BB;
19362	20.7	31	0	0	no	no	no	0	0	no	2	9.5	2	Primary infertility	Male factor	Miscarriage						29.6	4AB;
40391	25.57	30	0	1	no	no	no	0	1	no	1	7.1	6	Secondary infertility	Both factor	non-pregnancy						28.8	4BB;
40147	19.72	31	0	0	no	no	no	0	0	no	2	7	3	Primary infertility	Female factor	non-pregnancy						26.5	4BB;
36655	23.44	35	1	1	no	no	no	0	2	no	1	9	4	Secondary infertility	Female factor	Live birth	3800		39.86	Male		29.4	4BB;
41181	20.31	27	0	0	no	no	no	0	0	no	1	9	1	Primary infertility	Female factor	Live birth	3800		40.57	Female		28.1	4BB;
44274	25.34	27	1	1	no	no	no	0	2	no	2	9.5	5	Secondary infertility	Both factor	Live birth	3800		40.71	Female		28.7	4BB;
24227	20.28	31	0	0	no	no	no	0	0	no	2	14	3	Primary infertility	Both factor	Live birth	3800		41.43	Female		29.4	4AB;
39967	23.73	28	0	1	no	no	no	1	1	no	2	9	1	Secondary infertility	Female factor	non-pregnancy						26	4BB;
26235	16.85	30	0	2	no	no	no	0	2	no	1	8	3	Secondary infertility	Female factor	Live birth	3750		39.43	Male		25.8	4BB;
22243	31.11	30	0	1	no	no	no	0	1	no	1	9	1	Secondary infertility	Female factor	Biochemical pregnancy						26.9	4BB;
22341	19.1	32	0	0	no	no	no	0	0	no	1	7	1	Primary infertility	Female factor	Biochemical pregnancy						27.8	4BA;
30420	20.17	35	0	0	no	no	no	0	0	no	1	9	2	Primary infertility	Male factor	Live birth	3750		39.43	Male		27.7	4BB;
29523	26.3	39	0	0	no	no	no	0	0	no	1	11	3	Primary infertility	Female factor	Live birth	3750		40.14	Female		27	4BB;
23261	19.47	31	0	0	no	no	no	0	0	no	1	9	4	Primary infertility	Unexplained factor	Miscarriage						25.1	4AA;
39250	25.39	26	0	0	no	no	no	0	0	no	1	9.5	3	Primary infertility	Male factor	Live birth	3750		40.57	Male		26.1	4BB;
23678	19.48	37	0	0	no	no	no	0	0	no	2	10	8	Primary infertility	Female factor	Biochemical pregnancy						29.6	4AB;
24067	19.49	37	0	0	no	no	no	0	0	no	2	10.3	2	Primary infertility	Female factor	Biochemical pregnancy						27.4	4BB;
39764	21.45	29	0	0	no	no	no	0	0	yes	1	9	4	Primary infertility	Male factor	Live birth	3750		41.57	Male		28	4BB;
41311	20.03	27	0	0	no	no	no	0	0	no	1	9	6	Primary infertility	Female factor	Live birth	3720		40	Male		26.6	4BB;
39525	18.59	34	0	0	no	no	no	0	0	yes	1	8.2	5	Primary infertility	Unexplained factor	non-pregnancy						27.9	4AB;
24361	22.67	33	0	0	no	no	no	0	0	yes	1	13.1	3	Primary infertility	Female factor	Biochemical pregnancy						25	4AB;
35735	20.8	30	0	0	no	no	no	0	0	no	1	7	5	Primary infertility	Unexplained factor	Live birth	3710		42	Female		29.2	4BA;
24430	26.29	33	0	0	no	no	no	0	0	no	2	9	2	Primary infertility	Female factor	Biochemical pregnancy						28	4BB;
39358	25.78	26	0	0	no	no	no	0	0	no	2	9	3	Primary infertility	Female factor	non-pregnancy						26.3	4BA;
24838	21.33	27	0	0	no	no	no	0	0	no	1	11	2	Primary infertility	Female factor	Biochemical pregnancy						27.6	4BB;
38898	23.44	26	0	0	no	no	no	0	0	no	1	8	2	Primary infertility	Unexplained factor	non-pregnancy						26.8	5BB;
25976	20.43	36	0	4	no	no	no	0	4	no	1	8.2	4	Secondary infertility	Female factor	Live birth	3700		38.57	Female		23.7	4AB;
36541	25.53	24	1	0	no	no	no	0	1	no	1	7	3	Secondary infertility	Male factor	Live birth	3700		39	Male		22.3	4BB;
38354	26.37	30	1	0	no	no	no	0	1	no	1	8	3	Secondary infertility	Both factor	non-pregnancy						29.8	4AA;
32272	25.39	27	0	1	no	no	no	0	1	no	1	8	2	Secondary infertility	Both factor	Live birth	3700		39.29	Male		23.1	4BB;
38305	17.99	30	0	0	no	no	no	0	0	no	2	9	2	Primary infertility	Female factor	non-pregnancy						26.2	4AB;
31649	22.86	32	0	0	no	no	no	0	0	no	2	9	1	Primary infertility	Male factor	Live birth	3700		39.86	Male		26.5	4BB;
37481	20.03	28	0	0	no	no	no	0	0	no	2	10	2	Primary infertility	Both factor	Live birth	3700		39.86	Male		25.1	4BA;
31109	16.41	30	0	0	no	no	no	0	0	no	2	12	2	Primary infertility	Female factor	Live birth	3700		40	Male		27	4BA;
38212	24.44	31	0	0	no	no	no	0	0	no	1	12	3	Primary infertility	Female factor	non-pregnancy						27	4BB;
38113	18.49	34	0	0	no	no	no	0	0	no	1	9.8	6	Primary infertility	Female factor	non-pregnancy						29.4	4BB;
30521	18.59	28	0	4	no	no	no	0	4	no	1	13	1	Secondary infertility	Female factor	Live birth	3700		40.71	Female		26.2	4AB;
34898	25	32	0	0	no	no	yes	0	0	yes	1	9.8	3	Primary infertility	Female factor	Live birth	3700		40.86	Male		28.4	4BB;
37945	24.44	36	0	1	no	no	no	0	1	no	1	8.8	7	Secondary infertility	Both factor	non-pregnancy						29.7	4BA;
25291	18.03	30	0	0	no	no	no	0	0	no	1	8	2	Primary infertility	Female factor	Live birth	3650		38.71	Male		29	4AB;
25853	21.83	29	1	1	no	no	no	0	2	no	2	7.2	1	Secondary infertility	Female factor	Live birth	3650		38.86	Male		29.1	4BB;
25905	22.31	24	0	0	no	no	no	0	0	no	2	10	2	Primary infertility	Both factor	Biochemical pregnancy						25.7	4AA;
37479	18.66	32	0	1	no	no	no	1	1	no	1	8	2	Secondary infertility	Female factor	non-pregnancy						23.3	4BB;
31500	19.72	33	0	0	no	no	no	0	0	no	1	9	2	Primary infertility	Female factor	Live birth	3650		39.43	Male		29.6	4AB;
25952	22.97	32	0	0	no	no	no	0	0	no	1	8	8	Primary infertility	Female factor	Biochemical pregnancy						29	4BB;
32438	27.56	30	0	0	no	no	no	0	0	no	1	10.6	7	Primary infertility	Both factor	Live birth	3650		39.86	Female		25.2	4BA;
24998	23.23	30	0	0	no	no	no	0	0	no	1	13	5	Primary infertility	Male factor	Live birth	3650		40.43	Male	GDM	29.9	4AB;
26022	16.82	36	0	1	no	no	no	0	1	no	2	7.5	1	Secondary infertility	Male factor	Biochemical pregnancy						29.6	4BA;
45447	20.7	32	0	0	no	no	no	0	0	yes	2	7.4	3	Primary infertility	Male factor	Live birth	3650		40.43	Female		29.3	4BB;
27982	21.48	30	1	2	no	no	no	1	3	yes	1	8	1	Secondary infertility	Female factor	Live birth	3630		40.43	Male		27.9	4AB;
37254	18.65	32	0	0	no	no	no	0	0	yes	1	7.5	6	Primary infertility	Female factor	non-pregnancy						29.5	4BA;
30274	21.78	31	0	0	no	no	no	0	0	no	1	12	4	Primary infertility	Both factor	Live birth	3610		38.71	Female	GDM	28.5	4AB;
33861	26.64	33	0	1	no	no	no	0	1	yes	1	8.3	4	Secondary infertility	Male factor	Live birth	3600		38	Male		29.7	4BB;
36941	18.73	23	0	0	no	no	no	0	0	no	1	9.5	2	Primary infertility	Female factor	non-pregnancy						24.4	4BB;
27685	21.23	30	0	0	no	no	no	0	0	no	1	9.8	5	Primary infertility	Male factor	Live birth	3600		38.86	Male		29	4BA;
36821	24.84	30	0	1	no	no	no	0	1	no	2	9.6	4	Secondary infertility	Both factor	non-pregnancy						28.7	4BA;
36778	23.23	25	1	0	no	no	no	0	1	no	1	9.5	2	Secondary infertility	Both factor	non-pregnancy						27.9	4BB;
26481	21.72	28	0	0	no	no	no	0	0	yes	1	8	3	Primary infertility	Female factor	Biochemical pregnancy						28.6	4AA;
36762	19.53	28	0	0	no	no	yes	0	0	no	1	8.5	2	Primary infertility	Female factor	non-pregnancy						25.6	4BB;
36700	24.17	31	0	0	no	no	no	0	0	no	2	10	4	Primary infertility	Both factor	non-pregnancy						24.1	4BB;
26556	21.64	27	1	0	no	no	no	0	1	no	1	9.4	1	Secondary infertility	Female factor	Miscarriage						23.1	4BB;
36367	20.28	32	0	1	no	no	no	1	1	no	2	8	3	Secondary infertility	Female factor	non-pregnancy						29.9	4BB;
26693	22.77	29	1	0	no	no	no	0	1	no	2	8	4	Secondary infertility	Female factor	Miscarriage						28.4	4BB;
33469	28.44	32	0	0	yes	no	no	0	0	no	1	10	6	Primary infertility	Female factor	Live birth	3600		38.86	Female		27.8	4BB;
30740	18.07	28	0	2	no	no	no	0	2	no	1	9	1	Secondary infertility	Female factor	Live birth	3600		40.29	Male		26.6	4BB;
29780	20.57	30	0	2	no	no	no	0	2	no	1	9.5	4	Secondary infertility	Female factor	Live birth	3600		40.43	Female		27.1	4BA;
36268	17.31	31	0	2	no	no	no	0	2	no	1	8.5	7	Secondary infertility	Both factor	non-pregnancy						26.3	4AB;
40451	21.64	36	0	0	no	no	no	0	0	no	2	10	1	Primary infertility	Male factor	Live birth	3600		40.86	Male		26.3	4BB;
26858	17.4	32	1	0	no	no	no	0	1	yes	2	9	3	Secondary infertility	Male factor	Miscarriage						29.3	4AB
42413	25.22	28	0	1	no	no	no	1	1	no	2	11	1	Secondary infertility	Female factor	Live birth	3600		41.14	Female		26.7	4BB;
32333	18.18	28	0	0	no	no	no	0	0	no	1	8.3	1	Primary infertility	Female factor	Live birth	3570		39.71	Male		27.4	4BB;
27027	23.23	26	0	0	no	no	no	0	0	yes	1	11.8	8	Primary infertility	Unexplained factor	Miscarriage						23.5	5BA;
40215	26.95	29	0	0	no	no	no	0	0	no	1	9.5	2	Primary infertility	Female factor	Live birth	3550		38	Male		27.5	4BB;
37103	16.18	37	0	0	no	no	no	0	0	no	1	8	4	Primary infertility	Both factor	Live birth	3550		39.71	Female		29.4	4BB;
27225	21.46	31	0	0	no	no	no	0	0	yes	1	11	7	Primary infertility	Female factor	Miscarriage						28	4AB;
28051	21.63	30	0	2	no	no	no	2	2	no	1	8	1	Secondary infertility	Female factor	Live birth	3550		40.29	Female		29.6	4BA;
36086	15.82	28	0	0	no	no	no	0	0	no	1	8.2	1	Primary infertility	Female factor	non-pregnancy						25.3	4BB;
41881	17.15	31	0	0	no	no	no	0	0	no	1	10.3	5	Primary infertility	Female factor	Live birth	3550		40.57	Female	Gestational hypertension	29.3	4BB;
35941	20	28	0	0	no	no	no	0	0	no	1	7	5	Primary infertility	Female factor	non-pregnancy						25	4BB;
29054	19.71	34	0	0	no	no	no	0	0	no	2	8.5	1	Primary infertility	Unexplained factor	Live birth	3550		41	Female		29.8	4BA;
40604	23.03	26	0	0	no	no	no	0	0	no	1	9.3	1	Primary infertility	Unexplained factor	Live birth	3550		41	Female		25.5	4BB;
27515	26.72	27	0	0	no	no	no	0	0	no	1	10	3	Primary infertility	Both factor	Miscarriage						25.6	4BB;
29592	19.92	32	1	1	no	no	no	0	2	yes	1	11	3	Secondary infertility	Female factor	Live birth	3540		40.29	Male		29	4AB;
35485	20.31	27	0	0	no	no	no	0	0	no	2	10	1	Primary infertility	Female factor	non-pregnancy						28.4	4BB;
35394	21.23	35	1	2	no	no	no	0	3	no	1	11	1	Secondary infertility	Female factor	non-pregnancy						29.5	4BB;
26777	19.1	34	0	0	no	no	no	0	0	no	1	9.6	2	Primary infertility	Female factor	Live birth	3513		40.43	Male		28.5	4AB;
36137	18.22	29	0	0	no	no	no	0	0	no	1	8.3	3	Primary infertility	Female factor	Live birth	3504		39	Female		27.3	4BB;
39672	20.43	30	0	1	no	no	no	0	1	no	2	9	2	Secondary infertility	Female factor	Live birth	3501		38.57	Male		26.9	4BB;
31061	18.83	29	0	1	no	no	no	0	1	no	1	8	1	Secondary infertility	Both factor	Live birth	3500		39.14	Male		29.3	4BA;
27823	21.3	26	0	0	no	no	no	0	0	no	1	9	2	Primary infertility	Unexplained factor	Biochemical pregnancy						23	4AB;
34922	20.08	30	0	0	no	no	no	0	0	no	1	9.6	8	Primary infertility	Female factor	non-pregnancy						28.9	4BA;
25071	23.23	31	0	0	no	no	no	0	0	no	1	9	1	Primary infertility	Both factor	Live birth	3500		39.43	Female		26.3	4AA;
27887	21.64	24	0	0	no	no	no	0	0	no	2	10.5	1	Primary infertility	Both factor	Miscarriage						24	4AB;
31937	30.85	36	0	1	no	no	no	1	1	no	1	11.4	4	Secondary infertility	Female factor	Live birth	3500		39.57	Male		28.8	4BA;
34911	17.63	34	0	0	no	no	no	0	0	no	1	8.5	5	Primary infertility	Male factor	non-pregnancy						29.9	4AB;
34512	21.64	29	0	0	no	no	no	0	0	no	1	10	1	Primary infertility	Female factor	non-pregnancy						28.9	4BA;
34388	25.82	27	0	0	no	no	no	0	0	no	2	9	4	Primary infertility	Female factor	non-pregnancy						26.6	4BA;
39850	22.64	27	0	2	no	no	no	0	2	no	1	9	1	Secondary infertility	Female factor	Live birth	3500		39.57	Male		25.4	4BB;
29035	23.44	29	0	1	no	no	no	0	1	yes	1	9	2	Secondary infertility	Female factor	Live birth	3500		39.86	Male		28	4BB;
29884	24.61	28	0	0	no	no	no	0	0	no	2	9.6	2	Primary infertility	Female factor	Live birth	3500		39.86	Female		29.7	4BB;
34070	21.88	32	0	0	no	no	no	0	0	no	1	10	6	Primary infertility	Female factor	non-pregnancy						25.3	4BB;
37850	20.32	32	0	0	no	no	no	0	0	no	1	9	1	Primary infertility	Female factor	Live birth	3500		40.14	Female		29	4BA;
28492	19.98	28	0	2	no	no	no	0	2	yes	1	9.9	2	Secondary infertility	Female factor	Miscarriage						27.5	4AB;
28515	20	37	0	2	no	no	no	0	2	no	2	7.5	3	Secondary infertility	Female factor	Miscarriage						22.2	4AB;
28591	20.45	27	0	0	no	no	no	0	0	no	1	9	5	Primary infertility	Female factor	Miscarriage						27.1	4AB;
33983	19.63	34	0	2	no	no	no	0	2	no	1	8	1	Secondary infertility	Female factor	non-pregnancy						25.9	4BA;
28660	20.03	31	1	2	no	no	no	0	3	no	1	10	6	Secondary infertility	Female factor	Miscarriage						28.1	4BA;
28676	19.11	30	1	1	no	no	no	0	2	no	2	11	3	Secondary infertility	Female factor	Miscarriage						28.7	4BA;
28800	19.98	26	0	1	no	no	no	0	1	no	1	8.9	3	Secondary infertility	Female factor	Biochemical pregnancy						25.8	4AB;
30206	20.28	26	0	0	no	no	no	0	0	no	1	10	1	Primary infertility	Female factor	Live birth	3500		40.43	Female		24.7	5BA;
24238	21.23	26	0	0	no	no	no	0	0	no	1	10.9	2	Primary infertility	Male factor	Live birth	3500		40.71	Male		29.8	4AB;
28917	18.73	31	0	0	no	no	yes	0	0	yes	1	11.7	2	Primary infertility	Female factor	Biochemical pregnancy						26	4BB;
26734	18.49	34	0	0	no	no	no	0	0	no	1	9.2	1	Primary infertility	Male factor	Live birth	3500		40.86	Male		20.2	4AB;
44106	25.45	32	0	0	no	no	no	0	0	no	1	9	6	Primary infertility	Male factor	Live birth	3490		39.14	Male		24.9	4BB;
33876	15.63	29	0	0	no	no	no	0	0	no	1	12.3	7	Primary infertility	Female factor	non-pregnancy						27.6	4BA;
32737	19.2	26	0	0	no	no	no	0	0	no	1	10.4	3	Primary infertility	Female factor	Live birth	3490		39.57	Female		26.3	4BB;
31295	19.15	25	0	0	no	no	no	0	0	yes	1	8.7	5	Primary infertility	Female factor	Live birth	3480		39.43	Female		23.8	4BB;
27512	18.07	30	1	0	no	no	no	0	1	no	1	7	6	Secondary infertility	Female factor	Live birth	3450		39	Female		28.4	4BA;
27047	19.43	34	0	1	no	no	no	0	1	yes	2	9	1	Secondary infertility	Female factor	Live birth	3450		39.14	Male		29	4AB;
33842	18.59	30	1	2	no	no	no	1	3	no	1	8	2	Secondary infertility	Female factor	non-pregnancy						24.2	5BB;
29320	21.77	30	1	0	no	no	no	0	1	no	2	10	3	Secondary infertility	Female factor	Miscarriage						27.5	4BA
26911	29.38	32	0	0	no	no	no	0	0	no	1	11.9	5	Primary infertility	Female factor	Live birth	3450		40	Male	Gestational hypertension	29.6	4BB;
32427	21.08	28	0	0	no	no	no	0	0	no	1	10	4	Primary infertility	Female factor	Live birth	3450		40	Male		28.5	4AB;
29404	17.97	26	0	0	no	no	no	0	0	no	1	10	2	Primary infertility	Female factor	Biochemical pregnancy						24.2	4BB;
33823	20.31	29	1	1	no	no	no	1	2	no	1	10	5	Secondary infertility	Male factor	non-pregnancy						27.6	4BB;
26344	19.2	31	0	1	no	no	no	1	1	no	2	10	3	Secondary infertility	Female factor	Live birth	3450		40.57	Male		27.6	4BB;
30716	18.43	29	0	1	no	no	no	0	1	no	1	7.7	2	Secondary infertility	Both factor	Live birth	3450		41.14	Female		28.9	5BB;
36042	20.7	27	0	0	no	no	no	0	0	no	2	8.2	3	Primary infertility	Female factor	Live birth	3450		41.14	Male		26.6	4BA;
29517	20.82	30	0	0	no	no	no	0	0	no	1	11	5	Primary infertility	Male factor	Live birth	3450		41.57	Female		29.1	4AB;
41696	21.83	29	0	0	no	no	no	0	0	no	1	8	2	Primary infertility	Female factor	Live birth	3430		40.14	Male		27.2	4BB;
23104	28.58	31	0	0	no	no	no	0	0	no	2	9.7	6	Primary infertility	Both factor	Live birth	3400		37.14	Male	GDM	28.1	4AB;
29641	20.2	31	0	0	no	no	no	0	0	yes	1	9	1	Primary infertility	Female factor	Biochemical pregnancy						26	4AA;
34228	18.36	30	0	0	no	no	no	0	0	no	1	11	3	Primary infertility	Female factor	Live birth	3400		38.29	Male		28.1	4AB;
29709	20.43	33	0	1	no	no	no	0	1	no	1	11	5	Secondary infertility	Both factor	Miscarriage						27.2	4AB;
29382	18.9	29	1	0	no	no	no	0	1	no	2	9	6	Secondary infertility	Unexplained factor	Live birth	3400		38.57	Male		28.1	4BB;
27259	18.29	29	0	0	no	no	no	0	0	yes	2	10	6	Primary infertility	Both factor	Live birth	3400		38.86	Male		28.9	4BA;
37678	27.89	30	0	1	no	no	no	0	1	no	1	9	1	Secondary infertility	Female factor	Live birth	3400		39	Female		28.2	4BA;
29839	17.78	30	0	0	no	no	no	0	0	no	1	14	4	Primary infertility	Female factor	Miscarriage						29.7	4BB;
32035	18.67	32	0	1	no	no	no	0	1	no	1	9.1	2	Secondary infertility	Female factor	Live birth	3400		39.29	Male		29.8	4BB;
27875	25.64	29	0	0	no	no	no	0	0	no	1	11.2	2	Primary infertility	Female factor	Live birth	3400		39.71	Female		28.9	5BB;
27895	20.32	29	0	0	no	no	no	0	0	no	1	8	2	Primary infertility	Female factor	Live birth	3400		40	Female		28.6	4BB;
33513	22.83	30	0	1	no	no	no	1	1	yes	2	12.7	6	Secondary infertility	Male factor	non-pregnancy						27.4	4AB;
40941	22.1	28	0	1	no	no	no	1	1	no	1	7	1	Secondary infertility	Female factor	Live birth	3400		40.29	Female		25.4	4BB;
35178	19.83	32	0	0	no	no	no	0	0	no	1	13	2	Primary infertility	Unexplained factor	Live birth	3400		40.29	Male		26.8	4BB;
44293	18.73	34	0	0	no	no	no	0	0	no	1	9	4	Primary infertility	Female factor	Live birth	3400		40.29	Male		28.1	4BB;
33009	17.63	28	0	0	no	no	no	0	0	yes	1	7	3	Primary infertility	Male factor	Live birth	3400		40.43	Female		27.1	4AB;
31285	21.48	30	0	2	no	no	no	0	2	no	2	8.8	4	Secondary infertility	Female factor	Live birth	3400		40.86	Female		24.1	4AB;
28821	19.23	31	0	0	no	no	no	0	0	no	1	10.4	5	Primary infertility	Male factor	Live birth	3400		41.14	Female	Gestational hypertension	26.2	4BA;
32514	20.72	26	0	0	no	no	no	0	0	no	1	9.8	4	Primary infertility	Female factor	Live birth	3400		41.29	Male		25.8	4BA;
38142	24.35	32	0	0	no	no	no	0	0	no	2	8.5	6	Primary infertility	Female factor	Live birth	3350		36.29	Male	Preterm birth	25.2	4BB;
33438	19.14	28	0	0	no	no	no	0	0	no	1	9	3	Primary infertility	Female factor	non-pregnancy						25.9	4AA;
25089	19.23	28	0	0	no	no	no	0	0	no	2	11.1	3	Primary infertility	Female factor	Live birth	3350		37.14	Female		27.5	4BB;
30570	21.19	28	0	0	no	no	no	0	0	yes	2	8	2	Primary infertility	Female factor	Miscarriage						28.1	4AB;
33154	20.44	27	0	1	no	no	no	0	1	no	1	8.5	3	Secondary infertility	Male factor	non-pregnancy						22.1	4BB;
38004	19.98	30	0	0	no	no	no	0	0	no	1	9	2	Primary infertility	Both factor	Live birth	3350		39	Female		28.3	4BA;
19558	21.21	31	1	0	no	no	no	0	1	no	2	8	2	Secondary infertility	Female factor	Live birth	3350		39.29	Male		27.3	4AB;
40326	16.8	28	0	0	no	no	no	0	0	no	1	10.1	3	Primary infertility	Female factor	Live birth	3350		39.29	Male		26.1	4BB;
30791	24.97	29	0	1	no	no	no	0	1	no	1	10.3	4	Secondary infertility	Female factor	Miscarriage						29.6	4BB;
45395	18.83	29	0	0	no	no	no	0	0	no	1	10.5	2	Primary infertility	Male factor	Live birth	3350		39.29	Female		27.6	4BB;
30905	23.05	28	0	0	no	no	no	0	0	no	2	11.7	2	Primary infertility	Male factor	Biochemical pregnancy						26.3	4BB;
33109	17.19	31	0	0	no	no	no	0	0	yes	2	8	4	Primary infertility	Both factor	non-pregnancy						29.7	4BB;
25103	21.97	27	0	2	no	no	no	2	2	no	1	9	1	Secondary infertility	Unexplained factor	Live birth	3350		39.71	Female		26.6	4BB;
31016	21.08	29	0	0	no	no	no	0	0	no	1	9.2	7	Primary infertility	Female factor	Miscarriage					fetal malformation	25	4AB;
31028	26.84	28	0	0	no	no	no	0	0	no	1	8	2	Primary infertility	Female factor	Miscarriage					intrauterine infection	27.6	4BB;
33058	22.43	28	0	0	no	no	no	0	0	no	1	11.1	3	Primary infertility	Female factor	non-pregnancy						27.3	4BA;
38222	16.94	36	0	3	no	no	no	0	3	yes	1	7.5	1	Secondary infertility	Female factor	Live birth	3350		39.86	Female		29.8	4BB;
32772	22.89	25	0	0	no	no	no	0	0	no	1	8	7	Primary infertility	Female factor	non-pregnancy						24.8	4BA;
21440	24.03	35	0	1	no	no	no	1	1	no	2	11	6	Secondary infertility	Female factor	Live birth	3350		40.14	Female		29.5	4AB;
31123	25.48	28	0	2	no	no	no	0	2	no	1	9.6	1	Secondary infertility	Male factor	Biochemical pregnancy						28.7	4BB;
33465	21.45	31	0	1	no	no	no	0	1	no	1	9.2	1	Secondary infertility	Unexplained factor	Live birth	3350		40.29	Male		25.3	4BB;
28993	16.65	30	0	1	no	no	no	0	1	no	1	8.5	2	Secondary infertility	Both factor	Live birth	3350		40.57	Female		23.6	4BB;
39248	25.33	30	0	0	no	no	no	0	0	no	1	7	3	Primary infertility	Unexplained factor	Live birth	3350		40.86	Male		29.1	4AA;
34890	17.91	32	0	0	no	no	no	0	0	no	1	9	3	Primary infertility	Female factor	Live birth	3350		41.29	Female		29.6	4BB;
37425	26.29	35	0	0	no	no	no	0	0	no	1	9.6	3	Primary infertility	Both factor	Live birth	3340		40	Female		27.4	4BA;
31884	20.31	25	0	0	no	no	no	0	0	yes	2	9.6	2	Primary infertility	Both factor	Live birth	3300		38.29	Female		24.2	4BA;
32721	24.03	27	0	1	no	no	no	0	1	no	1	10.7	4	Secondary infertility	Female factor	non-pregnancy						26.6	4AB;
32578	20.66	31	0	1	no	no	no	1	1	no	1	7	1	Secondary infertility	Female factor	non-pregnancy						29.6	4BB;
27527	16.41	41	1	1	no	no	no	0	2	no	1	8	2	Secondary infertility	Male factor	Live birth	3300		38.86	Male		24.6	4BB;
31506	20.03	32	0	0	no	no	no	0	0	no	2	8.8	1	Primary infertility	Female factor	Biochemical pregnancy						29.9	4BB;
32455	17.58	29	1	0	no	no	no	0	1	no	1	8	2	Secondary infertility	Female factor	non-pregnancy						28.7	4AA;
33632	21.56	30	0	0	no	no	yes	0	0	no	1	7.5	1	Primary infertility	Female factor	Live birth	3300		39.14	Male		27.5	4BA;
30541	20.96	28	0	0	no	no	no	0	0	no	1	9.6	2	Primary infertility	Unexplained factor	Live birth	3300		39.71	Male		28.7	4BB;
32409	21.23	29	0	0	no	no	no	0	0	no	1	9.2	3	Primary infertility	Both factor	non-pregnancy						29.7	4BA;
31705	18.29	26	0	0	no	no	no	0	0	no	1	9.4	2	Primary infertility	Both factor	Miscarriage						25.1	4BA;
32370	27.47	32	0	1	no	no	no	1	1	yes	2	7.3	3	Secondary infertility	Female factor	non-pregnancy						28.5	4AB;
32218	21.08	34	1	3	no	no	no	0	4	no	1	7.1	2	Secondary infertility	Female factor	non-pregnancy						22.5	4BA;
31750	24.17	33	0	0	no	no	no	0	0	no	1	8	5	Primary infertility	Female factor	Miscarriage						29.4	4BB;
31956	22.03	30	0	1	no	no	no	1	1	no	1	8	2	Secondary infertility	Both factor	non-pregnancy						27.8	4BB;
29366	18.49	30	0	0	no	no	no	0	0	no	2	8	2	Primary infertility	Female factor	Live birth	3300		40.29	Male		28.8	4BA;
31893	21.16	32	0	1	no	no	no	1	1	no	2	8.5	1	Secondary infertility	Both factor	non-pregnancy						27.4	4BB;
26781	18.07	30	0	0	no	no	no	0	0	no	1	8.4	3	Primary infertility	Female factor	Live birth	3300		40.86	Female		24.6	4AB;
37047	21.51	30	0	0	no	no	no	0	0	yes	1	9	3	Primary infertility	Both factor	Live birth	3300		40.86	Female		28.3	4AB;
37528	18.03	33	0	3	no	no	no	1	3	no	2	7	2	Secondary infertility	Female factor	Live birth	3300		41.57	Female		27.7	4BB;
32117	24.46	31	0	0	no	no	no	0	0	no	1	7.8	3	Primary infertility	Male factor	Ectopic pregnancy						27	4BB;
31890	19.31	32	0	1	no	no	no	0	1	yes	2	8	3	Secondary infertility	Female factor	non-pregnancy						29.1	4AB;
31973	21.41	26	0	2	no	no	no	1	2	no	1	7.5	1	Secondary infertility	Female factor	Live birth	3290		40.29	Female		27.7	4AA;
36124	18.26	28	0	0	no	no	no	0	0	no	2	9	3	Primary infertility	Both factor	Live birth	3280		38.14	Female		28.5	4BB;
41013	19.47	30	0	0	no	no	no	0	0	no	1	9.5	3	Primary infertility	Female factor	Live birth	3280		38.57	Female		28.3	4BB;
32276	17.91	27	0	3	no	no	no	0	3	no	2	7	1	Secondary infertility	Male factor	Biochemical pregnancy						23.6	4AB;
32237	19.43	31	0	0	no	no	no	0	0	no	1	8.5	2	Primary infertility	Both factor	Live birth	3250		38.14	Male		29	4AA;
43658	22.86	30	0	0	no	no	no	0	0	yes	1	9	2	Primary infertility	Male factor	Live birth	3250		38.29	Female		29.3	4BB;
31832	24.03	30	0	1	no	no	no	0	1	no	2	8.5	3	Secondary infertility	Female factor	non-pregnancy						26.9	4BB;
29172	17.48	32	0	0	no	no	no	0	0	no	1	11.1	4	Primary infertility	Female factor	Live birth	3250		38.71	Male		27.7	4AA;
29734	23.81	25	0	0	no	no	no	0	0	no	1	9	2	Primary infertility	Male factor	Live birth	3250		38.71	Female		27.2	4AB;
31746	25.33	33	0	1	no	no	no	0	1	no	2	10.5	4	Secondary infertility	Male factor	non-pregnancy						29.5	4BA;
33308	20.28	30	0	0	no	no	no	0	0	no	1	12	3	Primary infertility	Both factor	Live birth	3250		39.14	Male		26.8	4BB;
25716	24.22	29	0	0	no	no	no	0	0	no	1	10.4	3	Primary infertility	Female factor	Live birth	3250		39.29	Female		28.6	4AB;
32582	16.89	24	0	0	no	no	no	0	0	no	1	8.4	3	Primary infertility	Unexplained factor	Miscarriage						22.8	4AB;
21431	19.03	27	0	1	no	no	no	0	1	no	2	8.4	1	Secondary infertility	Female factor	Live birth	3200		38	Male		22.6	4AB;
32711	18.49	31	0	0	no	no	no	0	0	no	2	8	1	Primary infertility	Female factor	Biochemical pregnancy						25.3	4AB;
38765	17.78	22	0	0	no	no	no	0	0	no	1	7.8	3	Primary infertility	Female factor	Live birth	3200		38.43	Male		21	4AB;
31708	18.43	28	0	0	no	no	no	0	0	yes	1	10.5	2	Primary infertility	Female factor	non-pregnancy						28.1	4AB;
20477	23.44	32	1	3	no	no	no	1	3	no	2	8	1	Secondary infertility	Female factor	Live birth	3200		38.57	Male		27.4	4AA
31658	22.86	33	0	1	no	no	no	0	1	no	1	10.5	1	Secondary infertility	Female factor	non-pregnancy						29	4BB;
27492	19.43	27	0	0	no	no	yes	0	0	no	1	8.6	1	Primary infertility	Female factor	Live birth	3200		38.71	Female		26.3	5AB;
32873	21.78	29	0	0	no	no	no	0	0	yes	1	13.4	4	Primary infertility	Male factor	Biochemical pregnancy						25.7	4BB;
32900	26.67	30	0	0	no	no	no	0	0	no	1	7	5	Primary infertility	Female factor	Ectopic pregnancy						24.9	4AB;
32926	24.44	29	0	0	no	no	no	0	0	no	2	10	10	Primary infertility	Both factor	Miscarriage						28	4BA;
38478	25.34	31	0	0	no	no	no	0	0	no	1	7.9	4	Primary infertility	Female factor	Live birth	3200		39.57	Male		28.9	4BB;
38899	17.26	35	0	0	no	no	no	0	0	yes	1	8.5	3	Primary infertility	Male factor	Live birth	3200		39.71	Male		28.9	4BB;
28878	21.23	29	0	1	no	no	no	0	1	no	1	9	2	Secondary infertility	Female factor	Live birth	3200		39.86	Female		27.9	4AA;
25915	24.44	39	0	0	no	no	no	0	0	no	2	11	3	Primary infertility	Both factor	Live birth	3200		41.43	Female		29.4	4BB;
31514	20.57	26	0	1	no	no	no	0	1	yes	1	10.2	1	Secondary infertility	Both factor	non-pregnancy						23.2	4BB;
40210	21.3	24	0	1	no	no	no	1	1	no	2	7.3	1	Secondary infertility	Both factor	Live birth	3190		39.57	Female		25.3	4BB;
31420	20.82	27	1	3	no	no	no	0	4	no	1	8.9	3	Secondary infertility	Female factor	non-pregnancy						29	4BB;
30273	19.71	31	0	0	no	no	no	0	0	no	1	10	2	Primary infertility	Female factor	Live birth	3180		37.86	Male		29.8	5BA;
31404	25.2	33	0	0	no	no	no	0	0	yes	1	9	1	Primary infertility	Female factor	non-pregnancy						26.1	5BB;
26342	16.16	26	0	0	no	no	no	0	0	no	1	9.8	1	Primary infertility	Female factor	Live birth	3170		39	Male		24.2	4BB;
33213	23.5	26	0	0	no	yes	no	0	0	yes	1	10.3	3	Primary infertility	Female factor	Miscarriage						26.7	4BB;
33298	18.29	29	0	0	no	no	no	0	0	yes	1	10.5	1	Primary infertility	Female factor	Biochemical pregnancy						26.7	4AB;
31639	21.88	25	0	0	no	no	no	0	0	no	1	8.2	5	Primary infertility	Female factor	Live birth	3150		37.43	Male		25.9	4BA;
33334	21.88	39	0	0	no	no	no	0	0	yes	1	8	2	Primary infertility	Female factor	Miscarriage						29.7	4BA;
39266	21.36	38	0	6	no	no	no	2	6	no	2	7	1	Secondary infertility	Female factor	Live birth	3150		37.71	Female		29.9	4BB;
33383	25.81	27	0	2	no	no	no	0	2	no	1	12.5	2	Secondary infertility	Female factor	Miscarriage						24.3	4AB;
33408	22.43	40	1	0	no	no	no	0	1	no	2	8.2	1	Secondary infertility	Male factor	Biochemical pregnancy						27.9	4BA;
25960	19.05	29	0	0	no	no	no	0	0	no	1	8	2	Primary infertility	Female factor	Live birth	3150		37.71	Male		28.8	4BB;
34846	21.33	28	0	0	no	no	yes	0	0	no	1	13.3	1	Primary infertility	Female factor	Live birth	3150		38.43	Female		27.4	4AB;
31331	29.3	27	2	3	no	no	no	1	5	yes	1	9.1	2	Secondary infertility	Both factor	non-pregnancy						27.5	4BA;
35142	20.4	33	1	2	no	no	no	1	3	no	1	10.4	2	Secondary infertility	Both factor	Live birth	3150		39.29	Female		29.9	4BA;
9347	36.05	38	1	0	no	no	no	0	1	no	2	10.9	3	Secondary infertility	Both factor	Live birth	3150		39.57	Female		28.4	4AA
35110	20.2	31	0	0	no	no	no	0	0	no	1	11.9	2	Primary infertility	Female factor	Live birth	3150		39.71	Male		26.6	4BB;
41097	20.57	30	0	0	no	no	no	0	0	yes	1	7.9	2	Primary infertility	Both factor	Live birth	3150		39.71	Male		29.7	4BB;
33485	23.23	27	0	1	no	no	no	0	1	no	1	10	3	Secondary infertility	Female factor	Miscarriage						27.5	4BA;
33540	22.83	26	0	0	no	no	no	0	0	no	1	9	5	Primary infertility	Unexplained factor	Miscarriage						28.5	4BB;
33577	16.85	27	0	0	no	no	no	0	0	no	1	10.7	4	Primary infertility	Both factor	Miscarriage						23.9	4AB;
29858	14.87	24	0	1	no	no	yes	0	1	no	1	8	1	Secondary infertility	Female factor	Live birth	3150		40	Male	GDM	22.6	4BB;
29670	23.56	33	0	0	no	no	no	0	0	no	1	9	2	Primary infertility	Male factor	Live birth	3150		40.71	Female		29.2	5BB;
33677	28.3	29	0	2	no	no	no	0	2	no	1	9.8	5	Secondary infertility	Female factor	Miscarriage						27.8	4BB;
33481	17.58	40	0	1	no	no	no	0	1	yes	1	7.5	2	Secondary infertility	Both factor	Live birth	3150		41.71	Male		29.5	4BB;
33703	26.35	24	0	0	no	no	no	0	0	yes	1	8	2	Primary infertility	Both factor	Biochemical pregnancy						27.4	4AB;
32720	25	29	0	1	no	no	no	0	1	yes	1	7.2	4	Secondary infertility	Female factor	Live birth	3130		40.86	Female		27.4	4BB;
31938	19.53	32	0	1	no	no	no	1	1	no	2	7	5	Secondary infertility	Unexplained factor	Live birth	3100		37.71	Female	GDM	29.6	4BB;
33416	28.84	29	0	0	no	no	no	0	0	no	1	8.5	5	Primary infertility	Both factor	Live birth	3100		38.86	Female		28.9	4BB;
29579	19.54	30	0	0	no	no	no	0	0	no	1	8	3	Primary infertility	Male factor	Live birth	3100		39.14	Male		27.2	4AB;
31077	23.44	32	0	1	no	no	no	0	1	no	2	8.4	7	Secondary infertility	Both factor	non-pregnancy						28.4	4BA;
33955	19.56	28	0	1	no	no	no	0	1	yes	1	10	4	Secondary infertility	Both factor	Biochemical pregnancy						24.3	4BB;
31036	19.81	29	0	0	no	no	no	0	0	yes	1	10.8	1	Primary infertility	Unexplained factor	non-pregnancy						28.7	4AB;
30933	19.29	33	0	0	no	no	no	0	0	no	1	9.9	3	Primary infertility	Male factor	non-pregnancy						29	4AB;
29983	19.05	28	0	1	no	no	no	0	1	no	1	10	2	Secondary infertility	Female factor	Live birth	3100		39.14	Male		25	4BB;
30676	18.37	29	0	0	no	no	no	0	0	no	1	8.4	2	Primary infertility	Female factor	non-pregnancy						28.1	4BB;
30538	18.36	27	0	1	no	no	no	0	1	no	1	7.5	5	Secondary infertility	Female factor	non-pregnancy						25.4	5BA;
34709	22.68	24	0	0	no	no	no	0	0	yes	2	9.1	2	Primary infertility	Female factor	Biochemical pregnancy						28	4BB;
22130	24.03	33	0	0	no	yes	no	0	0	no	1	11	3	Primary infertility	Female factor	Live birth	3100		40.71	Female	GDM	28.7	4BA;
26187	21.26	28	0	0	no	no	no	0	0	no	1	11.9	5	Primary infertility	Female factor	Live birth	3100		41.29	Female		28	4BB;
34723	18.93	34	0	0	no	no	no	0	0	no	1	12	2	Primary infertility	Female factor	Live birth	3100		41.43	Female		28	4BB;
23505	20.2	22	0	0	no	no	no	0	0	yes	1	10.1	2	Primary infertility	Male factor	Live birth	3090		41.14	Male		22.5	4BA;
33434	20.94	33	1	0	no	no	no	0	1	no	1	7.6	1	Secondary infertility	Both factor	Live birth	3050		37.71	Male		28.8	4AB;
30080	20.81	30	1	3	no	no	no	0	4	no	2	8.4	2	Secondary infertility	Female factor	non-pregnancy						26.3	4AA;
29581	19.49	29	0	2	no	no	no	2	2	no	1	7.5	1	Secondary infertility	Male factor	non-pregnancy						27.1	4BA;
35795	20.2	32	0	1	no	no	no	1	1	no	1	9.6	2	Secondary infertility	Unexplained factor	Live birth	3050		38.43	Male	GDM	29.7	4BA;
36856	21.48	33	0	1	no	no	no	1	1	yes	2	9	5	Secondary infertility	Unexplained factor	Live birth	3050		39	Female		29.8	4BB;
35358	19.92	25	0	1	no	no	no	0	1	no	1	10.1	1	Secondary infertility	Male factor	Biochemical pregnancy						24.8	4BB;
29758	21.5	29	0	1	no	no	no	0	1	no	2	7	1	Secondary infertility	Female factor	Live birth	3050		40.14	Female		28.1	4AB;
29511	25.3	34	0	2	no	no	no	1	2	no	2	9	1	Secondary infertility	Female factor	non-pregnancy						26.7	4BB;
35474	21.09	24	0	2	no	no	no	0	2	no	2	8.9	3	Secondary infertility	Female factor	Biochemical pregnancy						25.3	4BB;
29457	20.57	35	0	1	no	no	no	0	1	no	1	11	2	Secondary infertility	Female factor	non-pregnancy						27	4AB;
32850	18.59	24	0	2	no	no	no	0	2	no	1	7.8	5	Secondary infertility	Female factor	Live birth	3050		40.14	Female		23.7	4BB;
35708	18.82	36	2	0	no	no	no	0	2	no	2	8.3	4	Secondary infertility	Female factor	Miscarriage						27.6	4AB;
21544	18.36	33	0	0	no	no	no	0	0	no	1	10	2	Primary infertility	Unexplained factor	Live birth	3050		40.29	Male		28.7	4AB;
30111	23.59	31	0	0	no	no	no	0	0	no	1	10	7	Primary infertility	Male factor	Live birth	3050		40.43	Female		22.2	4BA;
35789	23.44	30	0	0	no	no	no	0	0	no	1	9	1	Primary infertility	Male factor	Miscarriage						26	4AB;
36061	22.04	28	0	0	no	no	no	0	0	no	2	10	2	Primary infertility	Female factor	Live birth	3020		39.29	Male		26.4	4BA;
29282	20.9	30	0	0	no	no	no	0	0	no	1	12	2	Primary infertility	Female factor	non-pregnancy						28.4	4BB;
30995	17.53	28	1	1	no	no	no	0	2	no	1	9	3	Secondary infertility	Female factor	Live birth	3020		39.71	Male		27.3	4BB;
44621	18.37	27	0	3	no	no	no	2	3	no	2	9	1	Secondary infertility	Female factor	Live birth	3000		37.29	Female		25.8	4BA;
29019	20.28	29	0	0	no	no	no	0	0	yes	1	11	1	Primary infertility	Female factor	non-pregnancy						29.8	4BA;
31926	20.5	27	0	0	no	no	no	0	0	no	2	11	5	Primary infertility	Female factor	Live birth	3000		38.57	Male		24.9	4BB;
31343	22.89	38	0	0	no	no	no	0	0	no	1	8.7	5	Primary infertility	Female factor	Live birth	3000		38.71	Male		27.1	4BB;
36190	20.96	26	0	0	no	no	no	0	0	no	1	9.4	2	Primary infertility	Both factor	Miscarriage						24.8	4BA;
27084	20.03	31	1	0	no	no	no	0	1	no	2	7.5	1	Secondary infertility	Unexplained factor	Live birth	3000		39	Female		27.5	4AA;
33073	22.21	25	0	0	no	no	no	0	0	no	1	11	3	Primary infertility	Female factor	Live birth	3000		39	Male		28.3	4BA;
28656	18.96	33	0	0	no	no	no	0	0	no	1	10.6	2	Primary infertility	Male factor	non-pregnancy						26.9	5AB;
36271	20.43	32	0	0	no	no	no	0	0	no	1	14.5	1	Primary infertility	Male factor	Miscarriage						27.7	4BA;
36412	26.67	29	0	0	no	no	no	0	0	no	2	11.8	6	Primary infertility	Both factor	Miscarriage						28.9	4AB;
36238	20.2	30	0	0	no	no	no	0	0	no	1	7.8	2	Primary infertility	Female factor	Live birth	3000		39.14	Female		25.6	4BA;
36219	18.87	25	0	1	no	no	no	0	1	no	1	9	1	Secondary infertility	Both factor	Live birth	3000		39.43	Female		24.7	4BB;
36688	30.08	29	0	1	no	no	no	0	1	no	2	11	11	Secondary infertility	Female factor	Miscarriage						26.9	4BB;
28369	20.2	31	0	0	no	no	no	0	0	no	1	11	5	Primary infertility	Female factor	non-pregnancy						29.5	4BB;
36731	17.01	26	0	1	no	no	no	0	1	no	1	9	3	Secondary infertility	Female factor	Miscarriage						24.5	4BA;
28098	18.37	30	0	0	no	no	no	0	0	no	1	9	5	Primary infertility	Female factor	non-pregnancy						28	4BB;
28036	20.7	31	0	0	no	no	no	0	0	no	2	10	3	Primary infertility	Unexplained factor	non-pregnancy						27.5	4AB;
36800	23.83	31	0	0	no	no	no	0	0	no	1	12.3	3	Primary infertility	Female factor	Miscarriage						28.7	4BB;
28032	24.09	31	0	0	no	no	no	0	0	yes	1	10	3	Primary infertility	Male factor	non-pregnancy						27.3	4AB;
27855	20.4	31	0	0	no	no	no	0	0	yes	2	10	2	Primary infertility	Female factor	non-pregnancy						27.7	4BB;
44561	16.8	26	0	0	no	no	no	0	0	yes	1	7	1	Primary infertility	Both factor	Live birth	3000		40.14	Female		26.3	4BA;
40129	17.63	28	0	0	no	no	no	0	0	no	1	8	1	Primary infertility	Unexplained factor	Live birth	2900		37.57	Male		27.6	4BB;
37223	23.63	28	0	0	no	no	no	0	0	no	1	10	3	Primary infertility	Both factor	Biochemical pregnancy						26.1	4BB;
27544	31.22	26	0	0	no	no	no	0	0	no	1	9.2	5	Primary infertility	Female factor	non-pregnancy						22.1	4BB;
37351	30.86	28	0	2	no	no	no	0	2	yes	2	10.8	5	Secondary infertility	Female factor	Ectopic pregnancy						25.5	4BB;
27667	19.15	35	0	0	no	no	no	0	0	no	1	9	6	Primary infertility	Female factor	Live birth	2900		38.14	Female		29.1	4AB;
27438	20.96	37	1	2	no	no	no	0	3	no	1	7	1	Secondary infertility	Female factor	Live birth	2900		39	Female		27.9	4BA;
37548	21.63	33	0	0	no	no	no	0	0	no	2	11.6	5	Primary infertility	Unexplained factor	Biochemical pregnancy						29.4	5AB;
32904	16	27	0	1	no	no	no	1	1	no	1	7.3	2	Secondary infertility	Female factor	Live birth	2900		39.43	Female		25.2	4BB;
43668	21.23	29	0	1	no	no	no	1	1	no	1	8.5	1	Secondary infertility	Female factor	Live birth	2900		39.43	Female		27.5	4BB;
39665	26.04	32	0	0	no	no	no	0	0	yes	1	11.5	3	Primary infertility	Unexplained factor	Live birth	2900		39.57	Female		28.8	4BB;
25379	18.37	31	0	1	no	no	no	0	1	no	1	8.5	4	Secondary infertility	Female factor	Live birth	2900		40	Female		28.9	4BB;
37916	27.01	29	0	0	no	no	no	0	0	no	1	8.5	2	Primary infertility	Both factor	Miscarriage						25.3	4BB;
33732	20.2	37	1	0	no	no	no	0	1	no	1	8.7	4	Secondary infertility	Male factor	Live birth	2900		40.71	Male		28.9	4BA;
27539	20.08	28	0	3	no	no	no	0	3	no	1	9.2	2	Secondary infertility	Female factor	non-pregnancy						23.9	4AB;
35393	18.83	28	0	0	no	no	no	0	0	yes	1	8	3	Primary infertility	Unexplained factor	Live birth	2900		40.86	Female		23.3	4BB;
31158	20.08	30	0	1	no	no	no	0	1	yes	1	10.9	5	Secondary infertility	Female factor	Live birth	2890		39.57	Female		28.8	4AB;
27478	30.82	31	0	2	no	no	no	0	2	no	2	7.3	1	Secondary infertility	Female factor	non-pregnancy						27.1	4BB;
27680	19.71	33	0	0	no	no	no	0	0	no	1	8	2	Primary infertility	Female factor	Live birth	2850		39.14	Female		26	4BA;
27281	27.89	34	0	2	no	no	no	0	2	yes	1	9.6	2	Secondary infertility	Female factor	non-pregnancy						21.5	4BA;
35909	19.43	29	0	1	no	no	no	0	1	no	1	10	1	Secondary infertility	Female factor	Live birth	2830		38.57	Male	cardiac malformations	28.2	4BB;
39010	22.6	34	0	0	no	no	no	0	0	no	1	8.5	3	Primary infertility	Unexplained factor	Live birth	2800		24.57	Male	Preterm birth	28.5	4BB;
26938	17.21	31	0	2	no	no	no	2	2	no	1	8	1	Secondary infertility	Female factor	non-pregnancy						28.5	4BB;
26834	18.03	31	1	0	no	no	no	0	1	yes	1	11.5	3	Secondary infertility	Female factor	non-pregnancy						28.8	4BA;
25415	17.35	29	1	1	no	no	no	0	2	no	1	7	1	Secondary infertility	Female factor	Live birth	2800		38.14	Female		29.6	4BA;
36928	28.89	29	0	1	no	no	no	1	1	no	1	11	2	Secondary infertility	Unexplained factor	Live birth	2800		38.71	Male		28.6	4BB;
38698	21.48	29	0	1	no	no	no	0	1	no	2	9.5	1	Secondary infertility	Female factor	Miscarriage						24.6	4BB;
40133	20.31	31	0	0	no	no	no	0	0	no	1	9	4	Primary infertility	Female factor	Live birth	2800		39.86	Female		24.8	4BA;
26643	22.04	29	0	0	no	no	no	0	0	yes	1	9.7	4	Primary infertility	Female factor	non-pregnancy						28.5	5AB;
30282	22.89	34	0	4	no	no	no	0	4	no	1	8.2	1	Secondary infertility	Female factor	Live birth	2800		40.14	Male		25.9	4AB;
33678	30.08	35	0	1	no	no	no	0	1	yes	2	8.5	6	Secondary infertility	Both factor	Live birth	2700		37.43	Male		27.8	4BB;
39073	20.43	31	0	0	no	no	no	0	0	yes	2	8.4	2	Primary infertility	Male factor	Biochemical pregnancy						29.6	4AB;
24887	20.83	31	0	1	no	no	no	1	1	yes	1	11	2	Secondary infertility	Unexplained factor	Live birth	2700	2800	38	Male/Male		29.7	4BA;
29191	16.89	25	0	1	no	no	no	0	1	no	1	9.1	1	Secondary infertility	Female factor	Live birth	2700		40.43	Male		25.2	4AA;
26536	20.55	26	0	1	no	no	no	1	1	yes	1	8.5	3	Secondary infertility	Female factor	non-pregnancy						27.1	4AB;
37570	21.33	35	0	1	no	no	no	0	1	no	1	9	3	Secondary infertility	Female factor	Live birth	2650	3000	37.86	Male/Male		28.3	4AB;
39418	20.44	30	0	0	no	no	no	0	0	yes	1	9	2	Primary infertility	Female factor	Miscarriage						29.8	4BB;
33023	19.65	26	0	0	no	no	no	0	0	no	1	8	3	Primary infertility	Both factor	Live birth	2650		40.86	Male		22	4BB;
26507	18.37	28	0	1	no	no	no	0	1	yes	2	11	5	Secondary infertility	Female factor	non-pregnancy						28.9	4BB;
12776	19.56	29	1	0	no	no	no	0	1	no	2	9.2	1	Secondary infertility	Unexplained factor	Live birth	2610		39.14	Male		27.5	4AB;
33028	26.91	29	0	0	no	no	no	0	0	no	1	8	2	Primary infertility	Female factor	Live birth	2600		35.86	Female	Preterm birth	27.2	4BA;
32322	24.84	38	1	0	no	no	no	0	1	no	2	9	4	Secondary infertility	Both factor	Live birth	2600		36.43	Female	Preterm birth	29.7	4BB;
40611	21.36	28	0	1	no	no	no	0	1	no	1	10	1	Secondary infertility	Female factor	Live birth	2600		37.71	Male		28.2	4AB;
33622	24.56	32	0	3	no	no	no	0	3	no	2	7.5	7	Secondary infertility	Both factor	Live birth	2600		38.57	Female	GDM	26.1	4AB;
39937	21.08	29	0	0	no	no	no	0	0	no	1	9.5	3	Primary infertility	Both factor	Miscarriage						26.5	4BB;
39638	18.31	33	1	0	no	no	no	0	1	no	1	8.5	7	Secondary infertility	Female factor	Live birth	2600		40.29	Female		29.2	4AB;
39972	19.38	24	0	0	no	no	no	0	0	no	1	8	1	Primary infertility	Male factor	Biochemical pregnancy						24.5	4BA;
40101	26.45	35	0	0	no	no	no	0	0	no	2	10	3	Primary infertility	Female factor	Biochemical pregnancy						28.9	4AB;
26838	19.47	25	0	0	no	no	no	0	0	yes	2	7.3	2	Primary infertility	Female factor	Live birth	2550		34	Male	Preterm birth	26.6	4AB;
28283	19.43	32	0	0	no	no	no	0	0	no	2	10.5	3	Primary infertility	Female factor	Live birth	2550	2520	36.86	Female/Female	Preterm birth	29	4BA;
26487	19.68	30	0	1	no	no	no	0	1	no	2	10	1	Secondary infertility	Both factor	non-pregnancy						28.7	4BB;
40208	34.22	27	0	0	no	no	no	0	0	yes	1	9	2	Primary infertility	Female factor	Biochemical pregnancy						27.2	4BB;
33344	21.64	28	0	0	no	no	no	0	0	no	1	8.3	2	Primary infertility	Female factor	Live birth	2550		37.86	Female		28.6	4BA;
40234	23.83	34	1	0	no	no	no	0	1	no	1	8.1	3	Secondary infertility	Female factor	Miscarriage						26.4	4BA;
33712	22.49	31	0	1	no	no	no	0	1	no	1	10	2	Secondary infertility	Unexplained factor	Live birth	2520		40.71	Female		26.3	4AB;
26424	19.53	29	0	0	no	no	no	0	0	no	1	14.1	3	Primary infertility	Both factor	non-pregnancy						29.1	4BB;
40449	27.77	27	0	0	no	no	no	0	0	no	1	8.5	4	Primary infertility	Female factor	Miscarriage						29.6	4BB;
28457	17.15	29	0	0	no	no	no	0	0	no	2	9	2	Primary infertility	Female factor	Live birth	2500		39.86	Female		23.6	4AB;
29678	20.94	31	0	4	no	no	no	2	4	no	2	10	1	Secondary infertility	Female factor	Live birth	2470		39.86	Female		29.3	4BB;
32020	25.1	31	0	0	no	no	no	0	0	no	1	9.2	5	Primary infertility	Female factor	Live birth	2400		35.57	Female	Preterm birth	28.8	5BB;
40688	22.04	25	0	0	no	no	no	0	0	no	1	9	1	Primary infertility	Male factor	Biochemical pregnancy						23.4	4BB;
26376	27.55	29	0	0	no	no	no	0	0	no	1	12.3	5	Primary infertility	Female factor	non-pregnancy						27.4	4BB;
26295	22.22	29	1	0	no	no	no	0	1	yes	2	9	3	Secondary infertility	Female factor	non-pregnancy						26.7	5BB;
35720	17.15	28	0	0	no	no	no	0	0	no	1	9	1	Primary infertility	Both factor	Live birth	2400		39.14	Male		25.7	4BB;
41766	26.37	24	0	1	no	no	no	0	1	no	1	10.2	2	Secondary infertility	Female factor	Live birth	2350		36.14	Male	Preterm birth	23.6	4BA;
25891	18.82	32	0	0	no	no	no	0	0	no	1	8.6	1	Primary infertility	Female factor	Live birth	2350	2450	36.43	Male/Male	Preterm birth	27.9	4AB;
28167	20.81	34	0	0	no	no	no	0	0	yes	1	11.3	5	Primary infertility	Female factor	Live birth	2350	2350	36.57	Female/Female	Preterm birth GDM	28.1	4BB;
26211	19.95	29	0	1	no	no	no	0	1	no	1	9.2	2	Secondary infertility	Female factor	non-pregnancy						29.8	4AB;
37928	22.89	33	0	0	no	no	no	0	0	yes	1	8	2	Primary infertility	Unexplained factor	Live birth	2350		37.29	Female		28.7	4BB;
41318	21.43	31	0	0	no	no	no	0	0	no	1	9.4	5	Primary infertility	Female factor	Biochemical pregnancy						29.2	4BA;
25910	18.37	28	0	0	no	no	no	0	0	no	1	9	2	Primary infertility	Female factor	non-pregnancy						27.4	4AB;
38038	27.55	31	0	0	no	no	no	0	0	no	2	11	5	Primary infertility	Both factor	Live birth	2350		39.86	Male		28.4	4BB;
41700	21.78	33	0	0	no	no	no	0	0	no	1	10	3	Primary infertility	Female factor	Biochemical pregnancy						29.8	4BB;
43609	18.59	37	0	2	no	no	no	1	2	no	1	7	4	Secondary infertility	Female factor	Live birth	2300		37.86	Female		29.6	4BB;
31286	20.03	24	0	0	no	no	no	0	0	no	1	9.8	1	Primary infertility	Both factor	Live birth	2250		35.14	Male	Preterm birth	24.4	4BB;
25826	21.09	24	0	0	no	no	no	0	0	no	1	10.6	4	Primary infertility	Unexplained factor	non-pregnancy						25.2	4BB;
32248	22.43	29	0	0	no	no	no	0	0	no	1	11	3	Primary infertility	Female factor	Live birth	2250		35.57	Female	Preterm birth	26.9	4BB;
42420	19.11	30	0	0	no	no	no	0	0	yes	1	10	3	Primary infertility	Female factor	Biochemical pregnancy						27.5	4BB;
25634	19.49	27	0	2	no	no	no	0	2	yes	1	8.9	3	Secondary infertility	Female factor	non-pregnancy						26.5	4AA;
42771	24.03	27	0	1	no	no	no	0	1	no	1	8.5	1	Secondary infertility	Female factor	Biochemical pregnancy						22.8	4BB;
42824	17.85	32	0	0	no	no	no	0	0	no	1	8	2	Primary infertility	Male factor	Biochemical pregnancy						27.8	4BA;
25598	18.67	30	0	0	no	no	no	0	0	no	1	10	3	Primary infertility	Female factor	non-pregnancy						26.8	4BB;
25113	20.45	30	0	1	no	no	no	0	1	no	1	8.5	3	Secondary infertility	Female factor	non-pregnancy						28.5	4AA;
25074	18.9	30	0	0	no	no	no	0	0	no	1	7	1	Primary infertility	Female factor	non-pregnancy						28.4	4BA;
24978	23.44	31	0	0	no	no	no	0	0	no	1	8.5	4	Primary infertility	Unexplained factor	non-pregnancy						26.9	4AB;
24962	21.36	28	0	1	no	no	no	1	1	no	2	11	1	Secondary infertility	Female factor	non-pregnancy						27.5	4BB;
24737	24.46	26	0	0	no	no	no	0	0	no	1	10.8	3	Primary infertility	Female factor	non-pregnancy						27.6	4AB;
24272	20	31	0	0	no	no	no	0	0	no	2	10	6	Primary infertility	Female factor	non-pregnancy						28.2	4BA;
43441	27.77	30	0	0	no	no	no	0	0	no	1	7	6	Primary infertility	Female factor	Biochemical pregnancy						29.2	4BA;
24073	22.04	31	1	1	no	no	no	1	2	no	1	9	1	Secondary infertility	Male factor	non-pregnancy						22.4	4AB;
22118	29.05	32	0	0	no	no	no	0	0	yes	2	10	5	Primary infertility	Both factor	non-pregnancy						28.2	4AB;
43533	22.27	27	0	2	no	no	no	0	2	no	1	9	1	Secondary infertility	Female factor	Miscarriage						25.4	4BB;
19519	19.47	35	1	1	no	no	no	0	2	no	2	11	1	Secondary infertility	Female factor	non-pregnancy						27.8	4BB;
33080	26.04	29	1	3	no	no	no	1	4	no	1	9.2	1	Secondary infertility	Female factor	Live birth	2100		35.86	Male	Preterm birth Gestational hypertension	29.1	4AB;
19476	20.03	28	0	0	no	no	no	0	0	yes	2	10	3	Primary infertility	Male factor	non-pregnancy						24.5	4BB;
42338	17.47	31	0	0	no	no	no	0	0	no	1	8.4	2	Primary infertility	Unexplained factor	Live birth	2080		39.86	Female		29.2	4BB;
18487	30.47	31	1	1	no	no	no	0	2	no	2	10	4	Secondary infertility	Female factor	non-pregnancy						29.5	4BA;
32506	29.14	27	0	0	no	no	no	0	0	yes	1	9.4	1	Primary infertility	Female factor	Live birth	2000		32.71	Female	GDM Preterm birth	25.1	4BB;
26121	21.88	29	0	1	no	no	no	0	1	no	2	8.1	2	Secondary infertility	Female factor	Live birth	2000		32.86	Male	1 twin abortion+ Preterm birth	26.6	5AB;
16537	21.09	29	2	0	no	no	no	0	2	no	2	10	3	Secondary infertility	Female factor	non-pregnancy						29.5	4AB;
22732	21.37	31	0	1	no	no	no	0	1	no	2	10	1	Secondary infertility	Female factor	Live birth	1800		38.14	Male		29.8	4AA;
15593	31.99	29	0	3	no	no	no	1	3	yes	2	8.4	2	Secondary infertility	Female factor	non-pregnancy						29	4BB;
32118	32.01	27	0	1	no	no	no	1	1	no	1	9.5	5	Secondary infertility	Female factor	Live birth	1700		31.14	Female	Preterm birth	27.2	4AB;
39493	21.21	28	1	2	no	no	no	0	3	no	2	7	1	Secondary infertility	Female factor	Live birth	1250		32.14	Male	Preterm birth Gestational hypertension	26.9	4BA;

## Sheet: live birth
Brid	BMI	Transplant cycle	Infertility duration	Endometrial thickness on the transformation day	Infertility type	PCOS	EMS	pregnancy outcomes	Maternal age	Male age	Number of births	Number of miscarriages	history of diabetes	history of hypertension	history of thyroid disease	Number of Early Spontaneous Abortion	number of pregnancies	Male smoking history
26734	18.49	1	1	9.2	Primary infertility	No	No	live birth group	20.2	34	0	0	no	no	no	0	0	no
38765	17.78	1	3	7.8	Primary infertility	No	No	live birth group	21	22	0	0	no	no	no	0	0	no
27281	27.89	1	2	9.6	Secondary infertility	No	No	non-live birth group	21.5	34	0	2	no	no	no	0	2	yes
33023	19.65	1	3	8	Primary infertility	No	No	live birth group	22	26	0	0	no	no	no	0	0	no
27544	31.22	1	5	9.2	Primary infertility	Yes	No	non-live birth group	22.1	26	0	0	no	no	no	0	0	no
33154	20.44	1	3	8.5	Secondary infertility	No	No	non-live birth group	22.1	27	0	1	no	no	no	0	1	no
28515	20	2	3	7.5	Secondary infertility	No	No	non-live birth group	22.2	37	0	2	no	no	no	0	2	no
30111	23.59	1	7	10	Primary infertility	No	No	live birth group	22.2	31	0	0	no	no	no	0	0	no
36541	25.53	1	3	7	Secondary infertility	No	No	live birth group	22.3	24	1	0	no	no	no	0	1	no
24073	22.04	1	1	9	Secondary infertility	No	No	non-live birth group	22.4	31	1	1	no	no	no	1	2	no
23505	20.2	1	2	10.1	Primary infertility	No	No	live birth group	22.5	22	0	0	no	no	no	0	0	yes
32218	21.08	1	2	7.1	Secondary infertility	No	No	non-live birth group	22.5	34	1	3	no	no	no	0	4	no
21431	19.03	2	1	8.4	Secondary infertility	No	No	live birth group	22.6	27	0	1	no	no	no	0	1	no
29858	14.87	1	1	8	Secondary infertility	No	No	live birth group	22.6	24	0	1	no	no	yes	0	1	no
32582	16.89	1	3	8.4	Primary infertility	No	No	non-live birth group	22.8	24	0	0	no	no	no	0	0	no
42771	24.03	1	1	8.5	Secondary infertility	Yes	No	non-live birth group	22.8	27	0	1	no	no	no	0	1	no
43517	17.97	1	6	9.1	Primary infertility	No	No	non-live birth group	22.8	32	0	0	no	no	no	0	0	no
33452	31.25	1	3	11	Primary infertility	No	No	live birth group	22.9	29	0	0	no	no	no	0	0	no
27823	21.3	1	2	9	Primary infertility	No	No	non-live birth group	23	26	0	0	no	no	no	0	0	no
26556	21.64	1	1	9.4	Secondary infertility	No	No	non-live birth group	23.1	27	1	0	no	no	no	0	1	no
32272	25.39	1	2	8	Secondary infertility	No	No	live birth group	23.1	27	0	1	no	no	no	0	1	no
31514	20.57	1	1	10.2	Secondary infertility	No	No	non-live birth group	23.2	26	0	1	no	no	no	0	1	yes
37479	18.66	1	2	8	Secondary infertility	No	No	non-live birth group	23.3	32	0	1	no	no	no	1	1	no
39795	29.86	1	5	7	Secondary infertility	Yes	No	non-live birth group	23.3	30	0	1	no	no	no	1	1	no
35393	18.83	1	3	8	Primary infertility	No	No	live birth group	23.3	28	0	0	no	no	no	0	0	yes
40688	22.04	1	1	9	Primary infertility	No	No	non-live birth group	23.4	25	0	0	no	no	no	0	0	no
43145	29.33	1	3	10	Primary infertility	Yes	No	non-live birth group	23.4	27	0	0	no	no	no	0	0	no
27027	23.23	1	8	11.8	Primary infertility	No	No	non-live birth group	23.5	26	0	0	no	no	no	0	0	yes
28457	17.15	2	2	9	Primary infertility	No	No	live birth group	23.6	29	0	0	no	no	no	0	0	no
28993	16.65	1	2	8.5	Secondary infertility	No	No	live birth group	23.6	30	0	1	no	no	no	0	1	no
32276	17.91	2	1	7	Secondary infertility	No	No	non-live birth group	23.6	27	0	3	no	no	no	0	3	no
41766	26.37	1	2	10.2	Secondary infertility	No	No	live birth group	23.6	24	0	1	no	no	no	0	1	no
44411	14.82	2	2	7	Primary infertility	Yes	No	non-live birth group	23.6	34	0	0	no	no	no	0	0	yes
25976	20.43	1	4	8.2	Secondary infertility	No	No	live birth group	23.7	36	0	4	no	no	no	0	4	no
32850	18.59	1	5	7.8	Secondary infertility	No	No	live birth group	23.7	24	0	2	no	no	no	0	2	no
31295	19.15	1	5	8.7	Primary infertility	No	No	live birth group	23.8	25	0	0	no	no	no	0	0	yes
36983	19.56	1	3	10	Secondary infertility	No	No	non-live birth group	23.9	28	0	1	no	no	no	1	1	no
27539	20.08	1	2	9.2	Secondary infertility	No	No	non-live birth group	23.9	28	0	3	no	no	no	0	3	no
33577	16.85	1	4	10.7	Primary infertility	No	No	non-live birth group	23.9	27	0	0	no	no	no	0	0	no
27887	21.64	2	1	10.5	Primary infertility	Yes	No	non-live birth group	24	24	0	0	no	no	no	0	0	no
30757	29.38	1	1	8.5	Primary infertility	No	No	live birth group	24	25	0	0	no	no	no	0	0	yes
33771	21.48	1	4	7	Primary infertility	No	No	live birth group	24	27	0	0	no	no	no	0	0	no
32007	20.94	2	1	7.6	Secondary infertility	No	No	live birth group	24.1	29	0	2	no	no	no	1	2	yes
31285	21.48	2	4	8.8	Secondary infertility	No	No	live birth group	24.1	30	0	2	no	no	no	0	2	no
36700	24.17	2	4	10	Primary infertility	No	No	non-live birth group	24.1	31	0	0	no	no	no	0	0	no
33842	18.59	1	2	8	Secondary infertility	No	No	non-live birth group	24.2	30	1	2	no	no	no	1	3	no
43296	22.86	1	5	9.7	Secondary infertility	Yes	No	non-live birth group	24.2	28	0	1	no	no	no	1	1	no
26342	16.16	1	1	9.8	Primary infertility	Yes	No	live birth group	24.2	26	0	0	no	no	no	0	0	no
29404	17.97	1	2	10	Primary infertility	No	No	non-live birth group	24.2	26	0	0	no	no	no	0	0	no
31884	20.31	2	2	9.6	Primary infertility	No	No	live birth group	24.2	25	0	0	no	no	no	0	0	yes
33383	25.81	1	2	12.5	Secondary infertility	No	No	non-live birth group	24.3	27	0	2	no	no	no	0	2	no
33955	19.56	1	4	10	Secondary infertility	No	No	non-live birth group	24.3	28	0	1	no	no	no	0	1	yes
31286	20.03	1	1	9.8	Primary infertility	No	No	live birth group	24.4	24	0	0	no	no	no	0	0	no
36941	18.73	1	2	9.5	Primary infertility	No	No	non-live birth group	24.4	23	0	0	no	no	no	0	0	no
19476	20.03	2	3	10	Primary infertility	No	No	non-live birth group	24.5	28	0	0	no	no	no	0	0	yes
36731	17.01	1	3	9	Secondary infertility	Yes	No	non-live birth group	24.5	26	0	1	no	no	no	0	1	no
39972	19.38	1	1	8	Primary infertility	No	No	non-live birth group	24.5	24	0	0	no	no	no	0	0	no
26781	18.07	1	3	8.4	Primary infertility	No	No	live birth group	24.6	30	0	0	no	no	no	0	0	no
27527	16.41	1	2	8	Secondary infertility	No	No	live birth group	24.6	41	1	1	no	no	no	0	2	no
38698	21.48	2	1	9.5	Secondary infertility	No	No	non-live birth group	24.6	29	0	1	no	no	no	0	1	no
30206	20.28	1	1	10	Primary infertility	No	Yes	live birth group	24.7	26	0	0	no	no	no	0	0	no
36219	18.87	1	1	9	Secondary infertility	No	No	live birth group	24.7	25	0	1	no	no	no	0	1	no
32772	22.89	1	7	8	Primary infertility	No	No	non-live birth group	24.8	25	0	0	no	no	no	0	0	no
35358	19.92	1	1	10.1	Secondary infertility	No	No	non-live birth group	24.8	25	0	1	no	no	no	0	1	no
36190	20.96	1	2	9.4	Primary infertility	No	No	non-live birth group	24.8	26	0	0	no	no	no	0	0	no
39392	23.88	1	2	11.6	Primary infertility	Yes	No	live birth group	24.8	28	0	0	no	no	no	0	0	no
40133	20.31	1	4	9	Primary infertility	Yes	No	live birth group	24.8	31	0	0	no	no	no	0	0	no
31926	20.5	2	5	11	Primary infertility	No	No	live birth group	24.9	27	0	0	no	no	no	0	0	no
32900	26.67	1	5	7	Primary infertility	No	No	non-live birth group	24.9	30	0	0	no	no	no	0	0	no
44106	25.45	1	6	9	Primary infertility	No	No	live birth group	24.9	32	0	0	no	no	no	0	0	no
32883	21.81	1	4	14	Secondary infertility	No	No	non-live birth group	25	31	1	1	no	no	no	1	2	no
24361	22.67	1	3	13.1	Primary infertility	No	No	non-live birth group	25	33	0	0	no	no	no	0	0	yes
29983	19.05	1	2	10	Secondary infertility	No	No	live birth group	25	28	0	1	no	no	no	0	1	no
31016	21.08	1	7	9.2	Primary infertility	No	No	non-live birth group	25	29	0	0	no	no	no	0	0	no
35941	20	1	5	7	Primary infertility	No	No	non-live birth group	25	28	0	0	no	no	no	0	0	no
23261	19.47	1	4	9	Primary infertility	No	No	non-live birth group	25.1	31	0	0	no	no	no	0	0	no
31705	18.29	1	2	9.4	Primary infertility	No	No	non-live birth group	25.1	26	0	0	no	no	no	0	0	no
32506	29.14	1	1	9.4	Primary infertility	Yes	No	live birth group	25.1	27	0	0	no	no	no	0	0	yes
34798	23.51	1	3	10	Primary infertility	Yes	No	live birth group	25.1	28	0	0	no	no	no	0	0	yes
37481	20.03	2	2	10	Primary infertility	No	No	live birth group	25.1	28	0	0	no	no	no	0	0	no
32904	16	1	2	7.3	Secondary infertility	No	No	live birth group	25.2	27	0	1	no	no	no	1	1	no
25826	21.09	1	4	10.6	Primary infertility	No	No	non-live birth group	25.2	24	0	0	no	no	no	0	0	no
29191	16.89	1	1	9.1	Secondary infertility	No	No	live birth group	25.2	25	0	1	no	no	no	0	1	no
29547	22.2	1	1	8.8	Primary infertility	No	Yes	live birth group	25.2	27	0	0	no	no	no	0	0	no
32438	27.56	1	7	10.6	Primary infertility	No	No	live birth group	25.2	30	0	0	no	no	no	0	0	no
38142	24.35	2	6	8.5	Primary infertility	No	No	live birth group	25.2	32	0	0	no	no	no	0	0	no
42926	23.44	1	1	7	Secondary infertility	No	No	non-live birth group	25.3	29	0	2	no	no	no	2	2	no
40210	21.3	2	1	7.3	Secondary infertility	Yes	No	live birth group	25.3	24	0	1	no	no	no	1	1	no
32711	18.49	2	1	8	Primary infertility	No	No	non-live birth group	25.3	31	0	0	no	no	no	0	0	no
33465	21.45	1	1	9.2	Secondary infertility	No	No	live birth group	25.3	31	0	1	no	no	no	0	1	no
34070	21.88	1	6	10	Primary infertility	No	No	non-live birth group	25.3	32	0	0	no	no	no	0	0	no
35474	21.09	2	3	8.9	Secondary infertility	No	No	non-live birth group	25.3	24	0	2	no	no	no	0	2	no
36086	15.82	1	1	8.2	Primary infertility	No	Yes	non-live birth group	25.3	28	0	0	no	no	no	0	0	no
37916	27.01	1	2	8.5	Primary infertility	No	No	non-live birth group	25.3	29	0	0	no	no	no	0	0	no
40941	22.1	1	1	7	Secondary infertility	No	No	live birth group	25.4	28	0	1	no	no	no	1	1	no
25681	23.05	2	3	10	Secondary infertility	No	No	live birth group	25.4	26	1	0	no	no	no	0	1	no
30538	18.36	1	5	7.5	Secondary infertility	No	No	non-live birth group	25.4	27	0	1	no	no	no	0	1	no
39850	22.64	1	1	9	Secondary infertility	No	No	live birth group	25.4	27	0	2	no	no	no	0	2	no
43533	22.27	1	1	9	Secondary infertility	No	No	non-live birth group	25.4	27	0	2	no	no	no	0	2	no
37351	30.86	2	5	10.8	Secondary infertility	Yes	No	non-live birth group	25.5	28	0	2	no	no	no	0	2	yes
40604	23.03	1	1	9.3	Primary infertility	No	No	live birth group	25.5	26	0	0	no	no	no	0	0	no
27515	26.72	1	3	10	Primary infertility	Yes	No	non-live birth group	25.6	27	0	0	no	no	no	0	0	no
28982	21.45	2	1	8	Primary infertility	No	No	live birth group	25.6	27	0	0	no	no	no	0	0	no
36238	20.2	1	2	7.8	Primary infertility	No	No	live birth group	25.6	30	0	0	no	no	no	0	0	no
36762	19.53	1	2	8.5	Primary infertility	Yes	No	non-live birth group	25.6	28	0	0	no	no	yes	0	0	no
18880	24.03	2	2	7	Secondary infertility	No	No	non-live birth group	25.7	28	0	2	no	no	no	1	2	yes
25905	22.31	2	2	10	Primary infertility	Yes	No	non-live birth group	25.7	24	0	0	no	no	no	0	0	no
32873	21.78	1	4	13.4	Primary infertility	No	No	non-live birth group	25.7	29	0	0	no	no	no	0	0	yes
35720	17.15	1	1	9	Primary infertility	No	No	live birth group	25.7	28	0	0	no	no	no	0	0	no
44621	18.37	2	1	9	Secondary infertility	Yes	No	live birth group	25.8	27	0	3	no	no	no	2	3	no
26235	16.85	1	3	8	Secondary infertility	No	No	live birth group	25.8	30	0	2	no	no	no	0	2	no
28800	19.98	1	3	8.9	Secondary infertility	No	No	non-live birth group	25.8	26	0	1	no	no	no	0	1	no
32514	20.72	1	4	9.8	Primary infertility	No	No	live birth group	25.8	26	0	0	no	no	no	0	0	no
33207	29.3	1	5	10	Secondary infertility	No	No	live birth group	25.8	28	0	1	no	no	no	0	1	no
34913	23.23	2	2	8	Secondary infertility	No	No	non-live birth group	25.9	31	0	1	no	no	no	1	1	no
30282	22.89	1	1	8.2	Secondary infertility	No	No	live birth group	25.9	34	0	4	no	no	no	0	4	no
31639	21.88	1	5	8.2	Primary infertility	Yes	No	live birth group	25.9	25	0	0	no	no	no	0	0	no
33438	19.14	1	3	9	Primary infertility	Yes	No	non-live birth group	25.9	28	0	0	no	no	no	0	0	no
33983	19.63	1	1	8	Secondary infertility	No	No	non-live birth group	25.9	34	0	2	no	no	no	0	2	no
39921	26.17	2	2	8	Secondary infertility	Yes	No	live birth group	26	35	0	1	no	no	no	1	1	no
39967	23.73	2	1	9	Secondary infertility	Yes	No	non-live birth group	26	28	0	1	no	no	no	1	1	no
27680	19.71	1	2	8	Primary infertility	No	No	live birth group	26	33	0	0	no	no	no	0	0	no
28917	18.73	1	2	11.7	Primary infertility	Yes	No	non-live birth group	26	31	0	0	no	no	yes	0	0	yes
29641	20.2	1	1	9	Primary infertility	Yes	No	non-live birth group	26	31	0	0	no	no	no	0	0	yes
31323	19.57	1	5	9.5	Primary infertility	Yes	No	live birth group	26	31	0	0	no	no	no	0	0	yes
35789	23.44	1	1	9	Primary infertility	No	No	non-live birth group	26	30	0	0	no	no	no	0	0	no
31404	25.2	1	1	9	Primary infertility	Yes	No	non-live birth group	26.1	33	0	0	no	no	no	0	0	yes
33622	24.56	2	7	7.5	Secondary infertility	Yes	No	live birth group	26.1	32	0	3	no	no	no	0	3	no
37223	23.63	1	3	10	Primary infertility	No	No	non-live birth group	26.1	28	0	0	no	no	no	0	0	no
39250	25.39	1	3	9.5	Primary infertility	No	No	live birth group	26.1	26	0	0	no	no	no	0	0	no
40326	16.8	1	3	10.1	Primary infertility	No	No	live birth group	26.1	28	0	0	no	no	no	0	0	no
28821	19.23	1	5	10.4	Primary infertility	No	No	live birth group	26.2	31	0	0	no	no	no	0	0	no
30521	18.59	1	1	13	Secondary infertility	No	No	live birth group	26.2	28	0	4	no	no	no	0	4	no
38305	17.99	2	2	9	Primary infertility	No	No	non-live birth group	26.2	30	0	0	no	no	no	0	0	no
25071	23.23	1	1	9	Primary infertility	Yes	No	live birth group	26.3	31	0	0	no	no	no	0	0	no
27492	19.43	1	1	8.6	Primary infertility	No	No	live birth group	26.3	27	0	0	no	no	yes	0	0	no
29515	24.14	1	1	10	Secondary infertility	No	No	live birth group	26.3	27	0	2	no	no	no	0	2	no
30080	20.81	2	2	8.4	Secondary infertility	No	No	non-live birth group	26.3	30	1	3	no	no	no	0	4	no
30905	23.05	2	2	11.7	Primary infertility	No	No	non-live birth group	26.3	28	0	0	no	no	no	0	0	no
32737	19.2	1	3	10.4	Primary infertility	Yes	No	live birth group	26.3	26	0	0	no	no	no	0	0	no
33712	22.49	1	2	10	Secondary infertility	No	No	live birth group	26.3	31	0	1	no	no	no	0	1	no
36268	17.31	1	7	8.5	Secondary infertility	No	No	non-live birth group	26.3	31	0	2	no	no	no	0	2	no
39358	25.78	2	3	9	Primary infertility	Yes	No	non-live birth group	26.3	26	0	0	no	no	no	0	0	no
40451	21.64	2	1	10	Primary infertility	No	No	live birth group	26.3	36	0	0	no	no	no	0	0	no
44561	16.8	1	1	7	Primary infertility	Yes	No	live birth group	26.3	26	0	0	no	no	no	0	0	yes
27158	26.35	1	1	9	Secondary infertility	No	No	non-live birth group	26.4	27	1	3	no	no	no	2	4	no
36061	22.04	2	2	10	Primary infertility	Yes	No	live birth group	26.4	28	0	0	no	no	no	0	0	no
40234	23.83	1	3	8.1	Secondary infertility	Yes	No	non-live birth group	26.4	34	1	0	no	no	no	0	1	no
25634	19.49	1	3	8.9	Secondary infertility	No	No	non-live birth group	26.5	27	0	2	no	no	no	0	2	yes
31649	22.86	2	1	9	Primary infertility	No	No	live birth group	26.5	32	0	0	no	no	no	0	0	no
39937	21.08	1	3	9.5	Primary infertility	No	No	non-live birth group	26.5	29	0	0	no	no	no	0	0	no
40147	19.72	2	3	7	Primary infertility	No	No	non-live birth group	26.5	31	0	0	no	no	no	0	0	no
25103	21.97	1	1	9	Secondary infertility	No	No	live birth group	26.6	27	0	2	no	no	no	2	2	no
26121	21.88	2	2	8.1	Secondary infertility	No	No	live birth group	26.6	29	0	1	no	no	no	0	1	no
26838	19.47	2	2	7.3	Primary infertility	No	No	live birth group	26.6	25	0	0	no	no	no	0	0	yes
30740	18.07	1	1	9	Secondary infertility	No	No	live birth group	26.6	28	0	2	no	no	no	0	2	no
32721	24.03	1	4	10.7	Secondary infertility	No	No	non-live birth group	26.6	27	0	1	no	no	no	0	1	no
34388	25.82	2	4	9	Primary infertility	No	No	non-live birth group	26.6	27	0	0	no	no	no	0	0	no
35110	20.2	1	2	11.9	Primary infertility	Yes	No	live birth group	26.6	31	0	0	no	no	no	0	0	no
36042	20.7	2	3	8.2	Primary infertility	Yes	No	live birth group	26.6	27	0	0	no	no	no	0	0	no
41105	25.39	2	3	9	Primary infertility	No	No	live birth group	26.6	37	0	0	no	no	no	0	0	no
41311	20.03	1	6	9	Primary infertility	No	No	live birth group	26.6	27	0	0	no	no	no	0	0	no
29511	25.3	2	1	9	Secondary infertility	No	No	non-live birth group	26.7	34	0	2	no	no	no	1	2	no
42413	25.22	2	1	11	Secondary infertility	Yes	No	live birth group	26.7	28	0	1	no	no	no	1	1	no
26295	22.22	2	3	9	Secondary infertility	No	No	non-live birth group	26.7	29	1	0	no	no	no	0	1	yes
33130	22.58	1	3	10	Primary infertility	Yes	No	live birth group	26.7	31	0	0	no	no	no	0	0	yes
33213	23.5	1	3	10.3	Primary infertility	No	No	non-live birth group	26.7	26	0	0	no	yes	no	0	0	yes
33298	18.29	1	1	10.5	Primary infertility	No	No	non-live birth group	26.7	29	0	0	no	no	no	0	0	yes
25838	20.45	1	1	9	Secondary infertility	No	No	live birth group	26.8	30	0	3	no	no	no	2	3	no
25598	18.67	1	3	10	Primary infertility	No	No	non-live birth group	26.8	30	0	0	no	no	no	0	0	no
33308	20.28	1	3	12	Primary infertility	No	No	live birth group	26.8	30	0	0	no	no	no	0	0	no
35178	19.83	1	2	13	Primary infertility	No	No	live birth group	26.8	32	0	0	no	no	no	0	0	no
38898	23.44	1	2	8	Primary infertility	No	No	non-live birth group	26.8	26	0	0	no	no	no	0	0	no
22243	31.11	1	1	9	Secondary infertility	No	No	non-live birth group	26.9	30	0	1	no	no	no	0	1	no
24978	23.44	1	4	8.5	Primary infertility	No	No	non-live birth group	26.9	31	0	0	no	no	no	0	0	no
28656	18.96	1	2	10.6	Primary infertility	No	No	non-live birth group	26.9	33	0	0	no	no	no	0	0	no
31832	24.03	2	3	8.5	Secondary infertility	No	No	non-live birth group	26.9	30	0	1	no	no	no	0	1	no
32248	22.43	1	3	11	Primary infertility	Yes	No	live birth group	26.9	29	0	0	no	no	no	0	0	no
36688	30.08	2	11	11	Secondary infertility	Yes	No	non-live birth group	26.9	29	0	1	no	no	no	0	1	no
39493	21.21	2	1	7	Secondary infertility	No	No	live birth group	26.9	28	1	2	no	no	no	0	3	no
39672	20.43	2	2	9	Secondary infertility	No	Yes	live birth group	26.9	30	0	1	no	no	no	0	1	no
29457	20.57	1	2	11	Secondary infertility	No	No	non-live birth group	27	35	0	1	no	no	no	0	1	no
29523	26.3	1	3	11	Primary infertility	Yes	No	live birth group	27	39	0	0	no	no	no	0	0	no
31109	16.41	2	2	12	Primary infertility	No	No	live birth group	27	30	0	0	no	no	no	0	0	no
32117	24.46	1	3	7.8	Primary infertility	No	No	non-live birth group	27	31	0	0	no	no	no	0	0	no
38212	24.44	1	3	12	Primary infertility	No	No	non-live birth group	27	31	0	0	no	no	no	0	0	no
41243	22.43	1	1	10	Secondary infertility	No	No	non-live birth group	27	31	0	1	no	no	no	0	1	no
29581	19.49	1	1	7.5	Secondary infertility	No	No	non-live birth group	27.1	29	0	2	no	no	no	2	2	no
26536	20.55	1	3	8.5	Secondary infertility	No	No	non-live birth group	27.1	26	0	1	no	no	no	1	1	yes
41383	21.6	1	1	9	Secondary infertility	No	No	non-live birth group	27.1	32	0	1	no	no	no	1	1	no
27478	30.82	2	1	7.3	Secondary infertility	Yes	No	non-live birth group	27.1	31	0	2	no	no	no	0	2	no
28277	21.16	2	1	9	Secondary infertility	No	No	live birth group	27.1	28	1	2	no	no	no	0	3	no
28591	20.45	1	5	9	Primary infertility	Yes	No	non-live birth group	27.1	27	0	0	no	no	no	0	0	no
29780	20.57	1	4	9.5	Secondary infertility	No	No	live birth group	27.1	30	0	2	no	no	no	0	2	no
30337	19.63	1	2	11.2	Primary infertility	No	No	live birth group	27.1	28	0	0	no	no	no	0	0	no
31343	22.89	1	5	8.7	Primary infertility	Yes	No	live birth group	27.1	38	0	0	no	no	no	0	0	no
33009	17.63	1	3	7	Primary infertility	No	No	live birth group	27.1	28	0	0	no	no	no	0	0	yes
32118	32.01	1	5	9.5	Secondary infertility	No	No	live birth group	27.2	27	0	1	no	no	no	1	1	no
29579	19.54	1	3	8	Primary infertility	No	No	live birth group	27.2	30	0	0	no	no	no	0	0	no
29709	20.43	1	5	11	Secondary infertility	No	No	non-live birth group	27.2	33	0	1	no	no	no	0	1	no
29734	23.81	1	2	9	Primary infertility	No	No	live birth group	27.2	25	0	0	no	no	no	0	0	no
33028	26.91	1	2	8	Primary infertility	No	No	live birth group	27.2	29	0	0	no	no	no	0	0	no
39938	21.41	1	5	9	Primary infertility	No	No	live birth group	27.2	31	0	0	no	no	no	0	0	no
40208	34.22	1	2	9	Primary infertility	Yes	No	non-live birth group	27.2	27	0	0	no	no	no	0	0	yes
41696	21.83	1	2	8	Primary infertility	No	No	live birth group	27.2	29	0	0	no	no	no	0	0	no
19558	21.21	2	2	8	Secondary infertility	Yes	No	live birth group	27.3	31	1	0	no	no	no	0	1	no
24415	21.97	1	2	9.7	Primary infertility	Yes	No	live birth group	27.3	27	0	0	no	no	no	0	0	no
28032	24.09	1	3	10	Primary infertility	No	No	non-live birth group	27.3	31	0	0	no	no	no	0	0	yes
30995	17.53	1	3	9	Secondary infertility	No	No	live birth group	27.3	28	1	1	no	no	no	0	2	no
33058	22.43	1	3	11.1	Primary infertility	No	No	non-live birth group	27.3	28	0	0	no	no	no	0	0	no
36137	18.22	1	3	8.3	Primary infertility	Yes	No	live birth group	27.3	29	0	0	no	no	no	0	0	no
20477	23.44	2	1	8	Secondary infertility	No	No	live birth group	27.4	32	1	3	no	no	no	1	3	no
31893	21.16	2	1	8.5	Secondary infertility	No	No	non-live birth group	27.4	32	0	1	no	no	no	1	1	no
33513	22.83	2	6	12.7	Secondary infertility	No	No	non-live birth group	27.4	30	0	1	no	no	no	1	1	yes
24067	19.49	2	2	10.3	Primary infertility	No	No	non-live birth group	27.4	37	0	0	no	no	no	0	0	no
25910	18.37	1	2	9	Primary infertility	Yes	No	non-live birth group	27.4	28	0	0	no	no	no	0	0	no
26376	27.55	1	5	12.3	Primary infertility	Yes	No	non-live birth group	27.4	29	0	0	no	no	no	0	0	no
32333	18.18	1	1	8.3	Primary infertility	No	No	live birth group	27.4	28	0	0	no	no	no	0	0	no
32720	25	1	4	7.2	Secondary infertility	Yes	No	live birth group	27.4	29	0	1	no	no	no	0	1	yes
33703	26.35	1	2	8	Primary infertility	No	No	non-live birth group	27.4	24	0	0	no	no	no	0	0	yes
34846	21.33	1	1	13.3	Primary infertility	No	Yes	live birth group	27.4	28	0	0	no	no	yes	0	0	no
37425	26.29	1	3	9.6	Primary infertility	No	No	live birth group	27.4	35	0	0	no	no	no	0	0	no
38674	21.45	2	3	10	Primary infertility	No	No	live birth group	27.4	32	0	0	no	no	no	0	0	no
24962	21.36	2	1	11	Secondary infertility	No	No	non-live birth group	27.5	28	0	1	no	no	no	1	1	no
31331	29.3	1	2	9.1	Secondary infertility	No	No	non-live birth group	27.5	27	2	3	no	no	no	1	5	yes
43668	21.23	1	1	8.5	Secondary infertility	No	No	live birth group	27.5	29	0	1	no	no	no	1	1	no
12776	19.56	2	1	9.2	Secondary infertility	No	No	live birth group	27.5	29	1	0	no	no	no	0	1	no
25089	19.23	2	3	11.1	Primary infertility	No	No	live birth group	27.5	28	0	0	no	no	no	0	0	no
27084	20.03	2	1	7.5	Secondary infertility	No	No	live birth group	27.5	31	1	0	no	no	no	0	1	no
28036	20.7	2	3	10	Primary infertility	No	No	non-live birth group	27.5	31	0	0	no	no	no	0	0	no
28492	19.98	1	2	9.9	Secondary infertility	No	No	non-live birth group	27.5	28	0	2	no	no	no	0	2	yes
29320	21.77	2	3	10	Secondary infertility	Yes	No	non-live birth group	27.5	30	1	0	no	no	no	0	1	no
33485	23.23	1	3	10	Secondary infertility	No	No	non-live birth group	27.5	27	0	1	no	no	no	0	1	no
33632	21.56	1	1	7.5	Primary infertility	No	No	live birth group	27.5	30	0	0	no	no	yes	0	0	no
40215	26.95	1	2	9.5	Primary infertility	Yes	No	live birth group	27.5	29	0	0	no	no	no	0	0	no
42420	19.11	1	3	10	Primary infertility	Yes	No	non-live birth group	27.5	30	0	0	no	no	no	0	0	yes
26344	19.2	2	3	10	Secondary infertility	No	Yes	live birth group	27.6	31	0	1	no	no	no	1	1	no
33823	20.31	1	5	10	Secondary infertility	No	No	non-live birth group	27.6	29	1	1	no	no	no	1	2	no
42507	20.82	1	1	7	Secondary infertility	Yes	No	non-live birth group	27.6	27	0	1	no	no	no	1	1	no
24737	24.46	1	3	10.8	Primary infertility	No	No	non-live birth group	27.6	26	0	0	no	no	no	0	0	no
24838	21.33	1	2	11	Primary infertility	No	No	non-live birth group	27.6	27	0	0	no	no	no	0	0	no
31028	26.84	1	2	8	Primary infertility	Yes	No	non-live birth group	27.6	28	0	0	no	no	no	0	0	no
33876	15.63	1	7	12.3	Primary infertility	No	No	non-live birth group	27.6	29	0	0	no	no	no	0	0	no
35708	18.82	2	4	8.3	Secondary infertility	Yes	No	non-live birth group	27.6	36	2	0	no	no	no	0	2	no
40129	17.63	1	1	8	Primary infertility	No	No	live birth group	27.6	28	0	0	no	no	no	0	0	no
45395	18.83	1	2	10.5	Primary infertility	No	No	live birth group	27.6	29	0	0	no	no	no	0	0	no
31207	21.5	2	1	10.2	Secondary infertility	Yes	No	non-live birth group	27.7	32	0	1	no	no	no	1	1	no
31973	21.41	1	1	7.5	Secondary infertility	No	No	live birth group	27.7	26	0	2	no	no	no	1	2	no
37528	18.03	2	2	7	Secondary infertility	Yes	No	live birth group	27.7	33	0	3	no	no	no	1	3	no
27855	20.4	2	2	10	Primary infertility	No	No	non-live birth group	27.7	31	0	0	no	no	no	0	0	yes
29172	17.48	1	4	11.1	Primary infertility	No	No	live birth group	27.7	32	0	0	no	no	no	0	0	no
30420	20.17	1	2	9	Primary infertility	No	No	live birth group	27.7	35	0	0	no	no	no	0	0	no
36271	20.43	1	1	14.5	Primary infertility	No	No	non-live birth group	27.7	32	0	0	no	no	no	0	0	no
42045	20.44	1	8	9.5	Primary infertility	No	No	non-live birth group	27.7	31	0	0	no	no	no	0	0	yes
43692	19.65	1	1	10	Primary infertility	No	No	non-live birth group	27.7	33	0	0	no	no	no	0	0	no
26430	32.05	1	2	8.8	Secondary infertility	No	No	non-live birth group	27.8	31	0	1	no	no	yes	1	1	no
31956	22.03	1	2	8	Secondary infertility	No	No	non-live birth group	27.8	30	0	1	no	no	no	1	1	no
19146	18.66	1	4	11.2	Primary infertility	No	No	live birth group	27.8	34	0	0	no	no	no	0	0	no
19519	19.47	2	1	11	Secondary infertility	No	No	non-live birth group	27.8	35	1	1	no	no	no	0	2	no
22341	19.1	1	1	7	Primary infertility	No	No	non-live birth group	27.8	32	0	0	no	no	no	0	0	no
26902	24.03	2	1	9	Secondary infertility	Yes	No	live birth group	27.8	29	1	0	no	no	yes	0	1	no
33469	28.44	1	6	10	Primary infertility	No	No	live birth group	27.8	32	0	0	yes	no	no	0	0	no
33677	28.3	1	5	9.8	Secondary infertility	No	No	non-live birth group	27.8	29	0	2	no	no	no	0	2	no
33678	30.08	2	6	8.5	Secondary infertility	No	No	live birth group	27.8	35	0	1	no	no	no	0	1	yes
42824	17.85	1	2	8	Primary infertility	No	No	non-live birth group	27.8	32	0	0	no	no	no	0	0	no
27982	21.48	1	1	8	Secondary infertility	Yes	No	live birth group	27.9	30	1	2	no	no	no	1	3	yes
25891	18.82	1	1	8.6	Primary infertility	Yes	No	live birth group	27.9	32	0	0	no	no	no	0	0	no
27438	20.96	1	1	7	Secondary infertility	Yes	No	live birth group	27.9	37	1	2	no	no	no	0	3	no
28878	21.23	1	2	9	Secondary infertility	Yes	No	live birth group	27.9	29	0	1	no	no	no	0	1	no
33408	22.43	2	1	8.2	Secondary infertility	No	No	non-live birth group	27.9	40	1	0	no	no	no	0	1	no
36778	23.23	1	2	9.5	Secondary infertility	No	No	non-live birth group	27.9	25	1	0	no	no	no	0	1	no
38278	21.41	2	3	9.5	Secondary infertility	No	No	live birth group	27.9	34	0	1	no	no	no	0	1	no
39525	18.59	1	5	8.2	Primary infertility	No	No	non-live birth group	27.9	34	0	0	no	no	no	0	0	yes
45027	22.49	1	2	8	Primary infertility	No	No	non-live birth group	27.9	32	0	0	no	no	no	0	0	yes
43634	28.04	1	2	10	Secondary infertility	No	No	non-live birth group	28	33	0	2	no	no	no	2	2	no
39130	20	2	3	8	Secondary infertility	Yes	No	non-live birth group	28	31	0	2	no	no	no	1	2	no
40639	21.37	2	2	7.7	Secondary infertility	No	No	non-live birth group	28	30	0	1	no	no	no	1	1	no
24430	26.29	2	2	9	Primary infertility	Yes	No	non-live birth group	28	33	0	0	no	no	no	0	0	no
26187	21.26	1	5	11.9	Primary infertility	Yes	No	live birth group	28	28	0	0	no	no	no	0	0	no
27225	21.46	1	7	11	Primary infertility	Yes	No	non-live birth group	28	31	0	0	no	no	no	0	0	yes
28098	18.37	1	5	9	Primary infertility	Yes	No	non-live birth group	28	30	0	0	no	no	no	0	0	no
29035	23.44	1	2	9	Secondary infertility	Yes	No	live birth group	28	29	0	1	no	no	no	0	1	yes
32634	18.37	1	3	8	Primary infertility	Yes	No	live birth group	28	31	0	0	no	no	no	0	0	no
32926	24.44	2	10	10	Primary infertility	No	No	non-live birth group	28	29	0	0	no	no	no	0	0	no
34709	22.68	2	2	9.1	Primary infertility	No	No	non-live birth group	28	24	0	0	no	no	no	0	0	yes
34723	18.93	1	2	12	Primary infertility	Yes	No	live birth group	28	34	0	0	no	no	no	0	0	no
39764	21.45	1	4	9	Primary infertility	No	No	live birth group	28	29	0	0	no	no	no	0	0	yes
23104	28.58	2	6	9.7	Primary infertility	Yes	No	live birth group	28.1	31	0	0	no	no	no	0	0	no
28167	20.81	1	5	11.3	Primary infertility	Yes	No	live birth group	28.1	34	0	0	no	no	no	0	0	yes
28660	20.03	1	6	10	Secondary infertility	No	No	non-live birth group	28.1	31	1	2	no	no	no	0	3	no
29382	18.9	2	6	9	Secondary infertility	No	No	live birth group	28.1	29	1	0	no	no	no	0	1	no
29758	21.5	2	1	7	Secondary infertility	No	No	live birth group	28.1	29	0	1	no	no	no	0	1	no
30570	21.19	2	2	8	Primary infertility	Yes	No	non-live birth group	28.1	28	0	0	no	no	no	0	0	yes
30676	18.37	1	2	8.4	Primary infertility	No	No	non-live birth group	28.1	29	0	0	no	no	no	0	0	no
31708	18.43	1	2	10.5	Primary infertility	No	No	non-live birth group	28.1	28	0	0	no	no	no	0	0	yes
34228	18.36	1	3	11	Primary infertility	Yes	No	live birth group	28.1	30	0	0	no	no	no	0	0	no
41181	20.31	1	1	9	Primary infertility	No	Yes	live birth group	28.1	27	0	0	no	no	no	0	0	no
43292	19.04	1	3	11	Primary infertility	No	No	non-live birth group	28.1	31	0	0	no	no	no	0	0	no
44293	18.73	1	4	9	Primary infertility	No	No	live birth group	28.1	34	0	0	no	no	no	0	0	no
22118	29.05	2	5	10	Primary infertility	Yes	No	non-live birth group	28.2	32	0	0	no	no	no	0	0	yes
24272	20	2	6	10	Primary infertility	Yes	No	non-live birth group	28.2	31	0	0	no	no	no	0	0	no
35909	19.43	1	1	10	Secondary infertility	No	No	live birth group	28.2	29	0	1	no	no	no	0	1	no
37678	27.89	1	1	9	Secondary infertility	No	No	live birth group	28.2	30	0	1	no	no	no	0	1	no
40611	21.36	1	1	10	Secondary infertility	No	No	live birth group	28.2	28	0	1	no	no	no	0	1	no
43590	19.47	1	1	9.5	Secondary infertility	Yes	No	non-live birth group	28.2	32	0	1	no	no	no	0	1	no
33073	22.21	1	3	11	Primary infertility	Yes	No	live birth group	28.3	25	0	0	no	no	no	0	0	no
37047	21.51	1	3	9	Primary infertility	No	No	live birth group	28.3	30	0	0	no	no	no	0	0	yes
37570	21.33	1	3	9	Secondary infertility	No	No	live birth group	28.3	35	0	1	no	no	no	0	1	no
38004	19.98	1	2	9	Primary infertility	No	No	live birth group	28.3	30	0	0	no	no	no	0	0	no
41013	19.47	1	3	9.5	Primary infertility	Yes	No	live birth group	28.3	30	0	0	no	no	no	0	0	no
27831	20.31	1	1	7	Secondary infertility	No	No	non-live birth group	28.4	36	0	3	no	no	no	1	3	no
42913	16.65	1	6	9	Secondary infertility	Yes	No	non-live birth group	28.4	30	2	1	no	no	no	1	3	yes
9347	36.05	2	3	10.9	Secondary infertility	Yes	No	live birth group	28.4	38	1	0	no	no	no	0	1	no
25074	18.9	1	1	7	Primary infertility	Yes	No	non-live birth group	28.4	30	0	0	no	no	no	0	0	no
26693	22.77	2	4	8	Secondary infertility	Yes	No	non-live birth group	28.4	29	1	0	no	no	no	0	1	no
27512	18.07	1	6	7	Secondary infertility	No	No	live birth group	28.4	30	1	0	no	no	no	0	1	no
29282	20.9	1	2	12	Primary infertility	No	No	non-live birth group	28.4	30	0	0	no	no	no	0	0	no
30809	18.69	2	4	8	Primary infertility	Yes	No	live birth group	28.4	31	0	0	no	no	no	0	0	yes
31077	23.44	2	7	8.4	Secondary infertility	No	No	non-live birth group	28.4	32	0	1	no	no	no	0	1	no
34898	25	1	3	9.8	Primary infertility	Yes	No	live birth group	28.4	32	0	0	no	no	yes	0	0	yes
35485	20.31	2	1	10	Primary infertility	No	No	non-live birth group	28.4	27	0	0	no	no	no	0	0	no
37601	18.65	1	2	8.3	Primary infertility	No	No	live birth group	28.4	30	0	0	no	no	no	0	0	no
38038	27.55	2	5	11	Primary infertility	No	No	live birth group	28.4	31	0	0	no	no	no	0	0	no
44236	19.15	2	2	10.4	Primary infertility	Yes	No	non-live birth group	28.4	27	0	0	no	no	no	0	0	no
26938	17.21	1	1	8	Secondary infertility	No	No	non-live birth group	28.5	31	0	2	no	no	no	2	2	no
32370	27.47	2	3	7.3	Secondary infertility	Yes	No	non-live birth group	28.5	32	0	1	no	no	no	1	1	yes
25113	20.45	1	3	8.5	Secondary infertility	Yes	No	non-live birth group	28.5	30	0	1	no	no	no	0	1	no
26643	22.04	1	4	9.7	Primary infertility	Yes	No	non-live birth group	28.5	29	0	0	no	no	no	0	0	yes
26777	19.1	1	2	9.6	Primary infertility	No	No	live birth group	28.5	34	0	0	no	no	no	0	0	no
30274	21.78	1	4	12	Primary infertility	No	No	live birth group	28.5	31	0	0	no	no	no	0	0	no
32427	21.08	1	4	10	Primary infertility	Yes	No	live birth group	28.5	28	0	0	no	no	no	0	0	no
33540	22.83	1	5	9	Primary infertility	No	No	non-live birth group	28.5	26	0	0	no	no	no	0	0	no
36124	18.26	2	3	9	Primary infertility	No	No	live birth group	28.5	28	0	0	no	no	no	0	0	no
39010	22.6	1	3	8.5	Primary infertility	No	No	live birth group	28.5	34	0	0	no	no	no	0	0	no
40939	17.48	1	5	10.4	Primary infertility	No	No	non-live birth group	28.5	33	0	0	no	no	no	0	0	no
42836	22.76	1	2	8.8	Primary infertility	Yes	No	non-live birth group	28.5	28	0	0	no	no	no	0	0	yes
36928	28.89	1	2	11	Secondary infertility	No	No	live birth group	28.6	29	0	1	no	no	no	1	1	no
25716	24.22	1	3	10.4	Primary infertility	Yes	No	live birth group	28.6	29	0	0	no	no	no	0	0	no
26481	21.72	1	3	8	Primary infertility	Yes	No	non-live birth group	28.6	28	0	0	no	no	no	0	0	yes
27895	20.32	1	2	8	Primary infertility	No	No	live birth group	28.6	29	0	0	no	no	no	0	0	no
33344	21.64	1	2	8.3	Primary infertility	No	No	live birth group	28.6	28	0	0	no	no	no	0	0	no
40892	28.6	1	9	9	Secondary infertility	Yes	No	non-live birth group	28.6	29	0	1	no	no	no	0	1	no
41484	24.84	2	1	11.1	Primary infertility	No	No	non-live birth group	28.6	29	0	0	no	no	no	0	0	no
42621	26.22	1	2	9	Primary infertility	Yes	No	non-live birth group	28.6	29	0	0	no	no	no	0	0	no
43169	17.71	2	1	8.5	Secondary infertility	Yes	No	non-live birth group	28.6	36	1	1	no	no	no	0	2	no
25024	21.94	2	2	7.5	Secondary infertility	No	No	live birth group	28.7	33	0	3	no	no	no	1	3	no
21544	18.36	1	2	10	Primary infertility	No	No	live birth group	28.7	33	0	0	no	no	no	0	0	no
22130	24.03	1	3	11	Primary infertility	No	No	live birth group	28.7	33	0	0	no	yes	no	0	0	no
26487	19.68	2	1	10	Secondary infertility	No	No	non-live birth group	28.7	30	0	1	no	no	no	0	1	no
28676	19.11	2	3	11	Secondary infertility	No	No	non-live birth group	28.7	30	1	1	no	no	no	0	2	no
30541	20.96	1	2	9.6	Primary infertility	No	No	live birth group	28.7	28	0	0	no	no	no	0	0	no
31036	19.81	1	1	10.8	Primary infertility	No	No	non-live birth group	28.7	29	0	0	no	no	no	0	0	yes
31123	25.48	1	1	9.6	Secondary infertility	No	No	non-live birth group	28.7	28	0	2	no	no	no	0	2	no
32455	17.58	1	2	8	Secondary infertility	No	No	non-live birth group	28.7	29	1	0	no	no	no	0	1	no
36800	23.83	1	3	12.3	Primary infertility	Yes	No	non-live birth group	28.7	31	0	0	no	no	no	0	0	no
36821	24.84	2	4	9.6	Secondary infertility	No	No	non-live birth group	28.7	30	0	1	no	no	no	0	1	no
37928	22.89	1	2	8	Primary infertility	No	No	live birth group	28.7	33	0	0	no	no	no	0	0	yes
44274	25.34	2	5	9.5	Secondary infertility	Yes	No	live birth group	28.7	27	1	1	no	no	no	0	2	no
31937	30.85	1	4	11.4	Secondary infertility	Yes	No	live birth group	28.8	36	0	1	no	no	no	1	1	no
41240	18.9	1	2	8	Secondary infertility	No	No	non-live birth group	28.8	31	0	1	no	no	no	1	1	no
25960	19.05	1	2	8	Primary infertility	No	No	live birth group	28.8	29	0	0	no	no	no	0	0	no
26834	18.03	1	3	11.5	Secondary infertility	No	No	non-live birth group	28.8	31	1	0	no	no	no	0	1	yes
29366	18.49	2	2	8	Primary infertility	Yes	No	live birth group	28.8	30	0	0	no	no	no	0	0	no
31158	20.08	1	5	10.9	Secondary infertility	No	No	live birth group	28.8	30	0	1	no	no	no	0	1	yes
32020	25.1	1	5	9.2	Primary infertility	No	No	live birth group	28.8	31	0	0	no	no	no	0	0	no
33434	20.94	1	1	7.6	Secondary infertility	No	No	live birth group	28.8	33	1	0	no	no	no	0	1	no
39665	26.04	1	3	11.5	Primary infertility	No	No	live birth group	28.8	32	0	0	no	no	no	0	0	yes
40391	25.57	1	6	7.1	Secondary infertility	Yes	No	non-live birth group	28.8	30	0	1	no	no	no	0	1	no
25379	18.37	1	4	8.5	Secondary infertility	No	No	live birth group	28.9	31	0	1	no	no	no	0	1	no
26507	18.37	2	5	11	Secondary infertility	No	Yes	non-live birth group	28.9	28	0	1	no	no	no	0	1	yes
27259	18.29	2	6	10	Primary infertility	No	No	live birth group	28.9	29	0	0	no	no	no	0	0	yes
27875	25.64	1	2	11.2	Primary infertility	Yes	No	live birth group	28.9	29	0	0	no	no	no	0	0	no
30716	18.43	1	2	7.7	Secondary infertility	No	No	live birth group	28.9	29	0	1	no	no	no	0	1	no
33416	28.84	1	5	8.5	Primary infertility	No	No	live birth group	28.9	29	0	0	no	no	no	0	0	no
33732	20.2	1	4	8.7	Secondary infertility	No	No	live birth group	28.9	37	1	0	no	no	no	0	1	no
34512	21.64	1	1	10	Primary infertility	No	No	non-live birth group	28.9	29	0	0	no	no	no	0	0	no
34922	20.08	1	8	9.6	Primary infertility	Yes	No	non-live birth group	28.9	30	0	0	no	no	no	0	0	no
36412	26.67	2	6	11.8	Primary infertility	No	No	non-live birth group	28.9	29	0	0	no	no	no	0	0	no
38478	25.34	1	4	7.9	Primary infertility	No	No	live birth group	28.9	31	0	0	no	no	no	0	0	no
38899	17.26	1	3	8.5	Primary infertility	No	No	live birth group	28.9	35	0	0	no	no	no	0	0	yes
40101	26.45	2	3	10	Primary infertility	Yes	No	non-live birth group	28.9	35	0	0	no	no	no	0	0	no
15593	31.99	2	2	8.4	Secondary infertility	Yes	No	non-live birth group	29	29	0	3	no	no	no	1	3	yes
25291	18.03	1	2	8	Primary infertility	Yes	No	live birth group	29	30	0	0	no	no	no	0	0	no
25952	22.97	1	8	8	Primary infertility	No	No	non-live birth group	29	32	0	0	no	no	no	0	0	no
27047	19.43	2	1	9	Secondary infertility	No	No	live birth group	29	34	0	1	no	no	no	0	1	yes
27685	21.23	1	5	9.8	Primary infertility	No	No	live birth group	29	30	0	0	no	no	no	0	0	no
28283	19.43	2	3	10.5	Primary infertility	No	Yes	live birth group	29	32	0	0	no	no	no	0	0	no
29592	19.92	1	3	11	Secondary infertility	No	No	live birth group	29	32	1	1	no	no	no	0	2	yes
30933	19.29	1	3	9.9	Primary infertility	No	No	non-live birth group	29	33	0	0	no	no	no	0	0	no
31420	20.82	1	3	8.9	Secondary infertility	No	No	non-live birth group	29	27	1	3	no	no	no	0	4	no
31658	22.86	1	1	10.5	Secondary infertility	No	No	non-live birth group	29	33	0	1	no	no	no	0	1	no
32237	19.43	1	2	8.5	Primary infertility	No	No	live birth group	29	31	0	0	no	no	no	0	0	no
37850	20.32	1	1	9	Primary infertility	No	No	live birth group	29	32	0	0	no	no	no	0	0	no
42842	23.42	1	3	9.4	Primary infertility	No	No	non-live birth group	29	29	0	0	no	no	no	0	0	yes
29260	17.75	2	3	9	Secondary infertility	Yes	No	live birth group	29.1	32	0	1	no	no	no	1	1	no
33080	26.04	1	1	9.2	Secondary infertility	No	No	live birth group	29.1	29	1	3	no	no	no	1	4	no
25853	21.83	2	1	7.2	Secondary infertility	No	No	live birth group	29.1	29	1	1	no	no	no	0	2	no
26424	19.53	1	3	14.1	Primary infertility	Yes	No	non-live birth group	29.1	29	0	0	no	no	no	0	0	no
27667	19.15	1	6	9	Primary infertility	Yes	No	live birth group	29.1	35	0	0	no	no	no	0	0	no
27790	18.83	1	5	10	Primary infertility	No	No	live birth group	29.1	33	0	0	no	no	no	0	0	no
29517	20.82	1	5	11	Primary infertility	No	No	live birth group	29.1	30	0	0	no	no	no	0	0	no
31890	19.31	2	3	8	Secondary infertility	No	No	non-live birth group	29.1	32	0	1	no	no	no	0	1	yes
32963	20.7	1	4	8.5	Primary infertility	No	No	live birth group	29.1	30	0	0	no	no	no	0	0	no
35578	17.99	1	3	9.5	Primary infertility	No	No	live birth group	29.1	30	0	0	no	no	no	0	0	no
39248	25.33	1	3	7	Primary infertility	No	No	live birth group	29.1	30	0	0	no	no	no	0	0	no
26213	22.03	1	7	8	Primary infertility	No	No	live birth group	29.2	22	0	0	no	no	no	0	0	no
29670	23.56	1	2	9	Primary infertility	No	No	live birth group	29.2	33	0	0	no	no	no	0	0	no
35735	20.8	1	5	7	Primary infertility	No	No	live birth group	29.2	30	0	0	no	no	no	0	0	no
39638	18.31	1	7	8.5	Secondary infertility	No	Yes	live birth group	29.2	33	1	0	no	no	no	0	1	no
41318	21.43	1	5	9.4	Primary infertility	No	No	non-live birth group	29.2	31	0	0	no	no	no	0	0	no
42338	17.47	1	2	8.4	Primary infertility	No	No	live birth group	29.2	31	0	0	no	no	no	0	0	no
43441	27.77	1	6	7	Primary infertility	No	No	non-live birth group	29.2	30	0	0	no	no	no	0	0	no
29678	20.94	2	1	10	Secondary infertility	No	No	live birth group	29.3	31	0	4	no	no	no	2	4	no
26858	17.4	2	3	9	Secondary infertility	No	No	non-live birth group	29.3	32	1	0	no	no	no	0	1	yes
31061	18.83	1	1	8	Secondary infertility	No	No	live birth group	29.3	29	0	1	no	no	no	0	1	no
41881	17.15	1	5	10.3	Primary infertility	No	No	live birth group	29.3	31	0	0	no	no	no	0	0	no
43162	19.96	1	1	9	Primary infertility	No	No	non-live birth group	29.3	29	0	0	no	no	no	0	0	no
43658	22.86	1	2	9	Primary infertility	No	No	live birth group	29.3	30	0	0	no	no	no	0	0	yes
45447	20.7	2	3	7.4	Primary infertility	No	No	live birth group	29.3	32	0	0	no	no	no	0	0	yes
24227	20.28	2	3	14	Primary infertility	Yes	No	live birth group	29.4	31	0	0	no	no	no	0	0	no
25915	24.44	2	3	11	Primary infertility	No	No	live birth group	29.4	39	0	0	no	no	no	0	0	no
31750	24.17	1	5	8	Primary infertility	Yes	No	non-live birth group	29.4	33	0	0	no	no	no	0	0	no
36655	23.44	1	4	9	Secondary infertility	No	No	live birth group	29.4	35	1	1	no	no	no	0	2	no
37103	16.18	1	4	8	Primary infertility	No	No	live birth group	29.4	37	0	0	no	no	no	0	0	no
37548	21.63	2	5	11.6	Primary infertility	No	No	non-live birth group	29.4	33	0	0	no	no	no	0	0	no
38113	18.49	1	6	9.8	Primary infertility	No	No	non-live birth group	29.4	34	0	0	no	no	no	0	0	no
21440	24.03	2	6	11	Secondary infertility	Yes	No	live birth group	29.5	35	0	1	no	no	no	1	1	no
32058	28.04	2	3	8	Secondary infertility	Yes	No	non-live birth group	29.5	32	0	1	no	no	no	1	1	no
16537	21.09	2	3	10	Secondary infertility	No	No	non-live birth group	29.5	29	2	0	no	no	no	0	2	no
18487	30.47	2	4	10	Secondary infertility	No	Yes	non-live birth group	29.5	31	1	1	no	no	no	0	2	no
28369	20.2	1	5	11	Primary infertility	No	No	non-live birth group	29.5	31	0	0	no	no	no	0	0	no
31746	25.33	2	4	10.5	Secondary infertility	No	No	non-live birth group	29.5	33	0	1	no	no	no	0	1	no
33481	17.58	1	2	7.5	Secondary infertility	No	No	live birth group	29.5	40	0	1	no	no	no	0	1	yes
35394	21.23	1	1	11	Secondary infertility	No	No	non-live birth group	29.5	35	1	2	no	no	no	0	3	no
37254	18.65	1	6	7.5	Primary infertility	Yes	No	non-live birth group	29.5	32	0	0	no	no	no	0	0	yes
28051	21.63	1	1	8	Secondary infertility	Yes	No	live birth group	29.6	30	0	2	no	no	no	2	2	no
40609	18.67	1	2	11	Secondary infertility	Yes	No	non-live birth group	29.6	30	1	2	no	no	no	2	3	no
31938	19.53	2	5	7	Secondary infertility	No	No	live birth group	29.6	32	0	1	no	no	no	1	1	no
32578	20.66	1	1	7	Secondary infertility	Yes	No	non-live birth group	29.6	31	0	1	no	no	no	1	1	no
43609	18.59	1	4	7	Secondary infertility	No	No	live birth group	29.6	37	0	2	no	no	no	1	2	no
19362	20.7	2	2	9.5	Primary infertility	No	No	non-live birth group	29.6	31	0	0	no	no	no	0	0	no
23678	19.48	2	8	10	Primary infertility	No	No	non-live birth group	29.6	37	0	0	no	no	no	0	0	no
25415	17.35	1	1	7	Secondary infertility	No	No	live birth group	29.6	29	1	1	no	no	no	0	2	no
26022	16.82	2	1	7.5	Secondary infertility	No	No	non-live birth group	29.6	36	0	1	no	no	no	0	1	no
26911	29.38	1	5	11.9	Primary infertility	Yes	No	live birth group	29.6	32	0	0	no	no	no	0	0	no
30791	24.97	1	4	10.3	Secondary infertility	Yes	No	non-live birth group	29.6	29	0	1	no	no	no	0	1	no
31500	19.72	1	2	9	Primary infertility	No	No	live birth group	29.6	33	0	0	no	no	no	0	0	no
34890	17.91	1	3	9	Primary infertility	Yes	No	live birth group	29.6	32	0	0	no	no	no	0	0	no
39073	20.43	2	2	8.4	Primary infertility	No	No	non-live birth group	29.6	31	0	0	no	no	no	0	0	yes
40449	27.77	1	4	8.5	Primary infertility	No	No	non-live birth group	29.6	27	0	0	no	no	no	0	0	no
24887	20.83	1	2	11	Secondary infertility	No	No	live birth group	29.7	31	0	1	no	no	no	1	1	yes
35795	20.2	1	2	9.6	Secondary infertility	No	No	live birth group	29.7	32	0	1	no	no	no	1	1	no
19853	19.14	2	3	10	Secondary infertility	Yes	No	live birth group	29.7	34	1	0	no	no	no	0	1	no
29839	17.78	1	4	14	Primary infertility	No	No	non-live birth group	29.7	30	0	0	no	no	no	0	0	no
29884	24.61	2	2	9.6	Primary infertility	No	No	live birth group	29.7	28	0	0	no	no	no	0	0	no
32322	24.84	2	4	9	Secondary infertility	No	No	live birth group	29.7	38	1	0	no	no	no	0	1	no
32409	21.23	1	3	9.2	Primary infertility	No	No	non-live birth group	29.7	29	0	0	no	no	no	0	0	no
33109	17.19	2	4	8	Primary infertility	No	No	non-live birth group	29.7	31	0	0	no	no	no	0	0	yes
33334	21.88	1	2	8	Primary infertility	No	No	non-live birth group	29.7	39	0	0	no	no	no	0	0	yes
33861	26.64	1	4	8.3	Secondary infertility	No	No	live birth group	29.7	33	0	1	no	no	no	0	1	yes
37945	24.44	1	7	8.8	Secondary infertility	No	No	non-live birth group	29.7	36	0	1	no	no	no	0	1	no
41097	20.57	1	2	7.9	Primary infertility	No	No	live birth group	29.7	30	0	0	no	no	no	0	0	yes
41676	25.81	1	1	7	Secondary infertility	No	No	non-live birth group	29.8	34	0	5	no	no	no	2	5	no
36856	21.48	2	5	9	Secondary infertility	No	No	live birth group	29.8	33	0	1	no	no	no	1	1	yes
22732	21.37	2	1	10	Secondary infertility	Yes	No	live birth group	29.8	31	0	1	no	no	no	0	1	no
24238	21.23	1	2	10.9	Primary infertility	No	No	live birth group	29.8	26	0	0	no	no	no	0	0	no
26211	19.95	1	2	9.2	Secondary infertility	No	No	non-live birth group	29.8	29	0	1	no	no	no	0	1	no
29019	20.28	1	1	11	Primary infertility	Yes	No	non-live birth group	29.8	29	0	0	no	no	no	0	0	yes
29054	19.71	2	1	8.5	Primary infertility	No	No	live birth group	29.8	34	0	0	no	no	no	0	0	no
30273	19.71	1	2	10	Primary infertility	No	Yes	live birth group	29.8	31	0	0	no	no	no	0	0	no
32035	18.67	1	2	9.1	Secondary infertility	No	No	live birth group	29.8	32	0	1	no	no	no	0	1	no
38222	16.94	1	1	7.5	Secondary infertility	No	No	live birth group	29.8	36	0	3	no	no	no	0	3	yes
38354	26.37	1	3	8	Secondary infertility	No	No	non-live birth group	29.8	30	1	0	no	no	no	0	1	no
39418	20.44	1	2	9	Primary infertility	No	No	non-live birth group	29.8	30	0	0	no	no	no	0	0	yes
41700	21.78	1	3	10	Primary infertility	Yes	No	non-live birth group	29.8	33	0	0	no	no	no	0	0	no
43119	24.65	2	3	10	Secondary infertility	No	No	non-live birth group	29.8	37	2	2	no	no	no	0	4	no
39266	21.36	2	1	7	Secondary infertility	No	No	live birth group	29.9	38	0	6	no	no	no	2	6	no
35142	20.4	1	2	10.4	Secondary infertility	No	No	live birth group	29.9	33	1	2	no	no	no	1	3	no
36367	20.28	2	3	8	Secondary infertility	No	No	non-live birth group	29.9	32	0	1	no	no	no	1	1	no
40178	20.9	1	3	7	Secondary infertility	Yes	No	non-live birth group	29.9	29	0	1	no	no	no	1	1	no
43378	20.83	2	3	8.5	Secondary infertility	No	No	non-live birth group	29.9	31	0	1	no	no	no	1	1	yes
24998	23.23	1	5	13	Primary infertility	No	No	live birth group	29.9	30	0	0	no	no	no	0	0	no
31506	20.03	2	1	8.8	Primary infertility	Yes	No	non-live birth group	29.9	32	0	0	no	no	no	0	0	no
34911	17.63	1	5	8.5	Primary infertility	No	No	non-live birth group	29.9	34	0	0	no	no	no	0	0	no
43450	24.61	2	3	10	Secondary infertility	No	No	non-live birth group	29.9	34	0	2	no	no	no	0	2	no
40816	25.34	1	1	8	Secondary infertility	No	No	live birth group	30	31	0	2	no	no	no	2	2	no
24688	22.83	1	4	9	Secondary infertility	No	No	non-live birth group	30	33	0	1	no	no	no	1	1	no
30784	22.03	1	3	7	Secondary infertility	No	No	live birth group	30	31	0	1	no	no	no	1	1	no
35884	18.36	1	1	10.4	Secondary infertility	No	No	live birth group	30	31	0	1	no	no	no	1	1	no
39064	29.55	1	5	8.3	Secondary infertility	No	No	non-live birth group	30	31	0	1	no	no	no	1	1	no
19459	22.04	2	3	9	Secondary infertility	No	No	live birth group	30	35	1	0	no	no	no	0	1	no
28741	21.1	1	5	10.2	Primary infertility	No	No	live birth group	30	32	0	0	no	no	no	0	0	no
28789	17.9	1	3	9.6	Primary infertility	No	No	non-live birth group	30	34	0	0	no	no	no	0	0	no
29996	23.01	2	1	9	Secondary infertility	No	No	live birth group	30	31	1	0	no	no	no	0	1	no
31231	17.31	1	9	10.7	Primary infertility	No	No	live birth group	30	35	0	0	no	no	no	0	0	yes
31299	21.88	1	2	10.8	Primary infertility	No	No	live birth group	30	31	0	0	no	no	no	0	0	no
32887	21.07	1	3	7	Primary infertility	No	No	live birth group	30	31	0	0	no	no	no	0	0	yes
32920	19.53	1	4	9	Primary infertility	Yes	No	non-live birth group	30	33	0	0	no	no	no	0	0	no
35696	20.13	1	1	8.1	Secondary infertility	No	No	non-live birth group	30	33	2	0	no	no	no	0	2	no
36038	18.2	2	5	8	Secondary infertility	No	No	non-live birth group	30	35	0	3	no	no	no	0	3	yes
36883	19.11	1	5	9	Primary infertility	No	No	live birth group	30	30	0	0	no	no	no	0	0	yes
26249	20.07	2	1	9	Primary infertility	No	Yes	non-live birth group	30.1	37	0	0	no	no	no	0	0	no
28287	22.07	2	1	10	Primary infertility	No	No	non-live birth group	30.1	31	0	0	no	no	no	0	0	no
30448	19.56	1	5	10.2	Secondary infertility	No	No	live birth group	30.1	42	1	0	no	no	no	0	1	no
32147	19.2	2	2	10	Secondary infertility	No	No	live birth group	30.1	32	0	1	no	no	no	0	1	yes
32317	26.49	1	3	8.5	Primary infertility	Yes	No	live birth group	30.1	31	0	0	no	no	no	0	0	no
35516	19.91	1	2	8.7	Primary infertility	No	No	non-live birth group	30.1	33	0	0	no	no	no	0	0	no
35992	21.05	1	5	8.6	Primary infertility	Yes	No	live birth group	30.1	33	0	0	no	no	no	0	0	no
38033	23.71	2	2	8.2	Secondary infertility	No	No	live birth group	30.1	30	0	3	no	no	no	0	3	no
38164	21.83	2	3	10	Primary infertility	No	No	non-live birth group	30.1	31	0	0	no	no	no	0	0	yes
39357	23.92	1	4	11	Primary infertility	No	No	live birth group	30.1	31	0	0	no	no	no	0	0	no
41354	22.41	1	2	7.5	Secondary infertility	No	No	live birth group	30.1	31	0	2	no	no	no	0	2	no
42971	19.91	1	4	9	Primary infertility	Yes	No	non-live birth group	30.1	32	0	0	no	no	no	0	0	no
43271	18.36	1	3	8.2	Primary infertility	No	Yes	live birth group	30.1	30	0	0	no	no	no	0	0	no
40868	24.92	2	1	10	Secondary infertility	No	No	live birth group	30.2	30	0	2	no	no	no	2	2	no
43232	22.03	2	4	8	Secondary infertility	No	No	non-live birth group	30.2	31	0	1	no	no	no	1	1	no
24242	18.22	2	5	10.1	Secondary infertility	No	No	live birth group	30.2	29	1	1	no	no	no	0	2	no
25801	23.92	1	4	11	Primary infertility	No	No	live birth group	30.2	30	0	0	no	no	no	0	0	no
27523	27.77	2	5	10	Primary infertility	No	No	live birth group	30.2	26	0	0	no	no	no	0	0	no
30056	17.97	1	1	9	Secondary infertility	No	No	live birth group	30.2	30	0	1	no	no	no	0	1	yes
31191	21.45	1	14	10.4	Primary infertility	No	No	live birth group	30.2	33	0	0	no	no	no	0	0	no
33321	16.82	1	2	8	Secondary infertility	No	No	live birth group	30.2	38	0	2	no	no	no	0	2	no
34635	20.03	2	5	8.9	Primary infertility	No	No	non-live birth group	30.2	30	0	0	no	no	no	0	0	yes
35514	16.41	1	5	10.6	Primary infertility	Yes	No	non-live birth group	30.2	33	0	0	no	no	no	0	0	no
36056	19.95	1	1	9	Secondary infertility	No	No	live birth group	30.2	30	0	1	no	no	no	0	1	no
30286	20.62	1	1	11	Secondary infertility	No	No	live birth group	30.3	32	0	1	no	no	no	1	1	no
28876	21.79	1	3	9	Primary infertility	No	No	non-live birth group	30.3	34	0	0	no	no	no	0	0	yes
31034	20.2	1	6	8	Secondary infertility	No	No	non-live birth group	30.3	34	1	0	no	no	no	0	1	no
32030	24.8	1	6	14.9	Primary infertility	No	No	live birth group	30.3	32	0	0	no	no	no	0	0	yes
35283	18.73	1	5	8	Primary infertility	No	No	non-live birth group	30.3	31	0	0	no	no	no	0	0	no
35774	20.94	1	1	9	Secondary infertility	No	No	non-live birth group	30.3	31	1	0	no	no	no	0	1	no
36158	30.08	1	2	7.8	Primary infertility	Yes	No	live birth group	30.3	33	0	0	no	no	no	0	0	no
37269	29.02	1	3	11.4	Primary infertility	Yes	No	live birth group	30.3	32	0	0	no	no	no	0	0	no
40158	23.81	1	5	8.7	Primary infertility	No	No	non-live birth group	30.3	29	0	0	no	no	no	0	0	no
23608	17.67	2	2	8.5	Primary infertility	No	No	live birth group	30.4	32	0	0	no	no	no	0	0	no
24892	17.58	1	3	7	Primary infertility	No	No	non-live birth group	30.4	32	0	0	no	no	no	0	0	no
26949	24.45	2	4	8.5	Secondary infertility	Yes	No	non-live birth group	30.4	32	1	0	no	no	no	0	1	no
27771	18.73	1	6	9.5	Primary infertility	No	No	non-live birth group	30.4	30	0	0	no	no	no	0	0	no
28646	19.23	1	2	8	Primary infertility	No	No	non-live birth group	30.4	24	0	0	no	no	no	0	0	no
29660	18.31	1	2	9.2	Primary infertility	No	No	non-live birth group	30.4	29	0	0	no	no	no	0	0	no
29946	19.14	1	2	7.5	Primary infertility	No	No	live birth group	30.4	34	0	0	no	no	no	0	0	no
30368	22.89	2	5	10	Secondary infertility	No	No	non-live birth group	30.4	37	0	3	no	no	no	0	3	no
32194	26.04	1	2	9.7	Primary infertility	Yes	No	live birth group	30.4	31	0	0	no	no	no	0	0	no
32531	16.02	1	2	8.5	Secondary infertility	No	No	live birth group	30.4	30	0	1	no	no	no	0	1	no
32646	23.44	1	4	9.5	Primary infertility	No	No	non-live birth group	30.4	39	0	0	no	no	no	0	0	no
32842	20.03	1	5	11	Secondary infertility	No	No	live birth group	30.4	35	1	1	no	no	no	0	2	no
37193	19.98	1	4	8	Primary infertility	No	No	live birth group	30.4	29	0	0	no	no	no	0	0	no
42252	19.22	1	8	9	Primary infertility	No	No	live birth group	30.4	33	0	0	no	no	no	0	0	no
33532	18.75	1	1	9	Secondary infertility	No	No	live birth group	30.5	29	1	2	no	no	no	2	3	no
25897	19.65	1	4	10.2	Secondary infertility	Yes	No	live birth group	30.5	33	0	1	no	no	no	1	1	no
27104	17.58	2	2	7.3	Secondary infertility	No	Yes	live birth group	30.5	35	0	1	no	no	no	1	1	no
29992	20.32	1	1	9	Secondary infertility	No	No	non-live birth group	30.5	32	1	4	no	no	no	1	5	yes
32365	18.67	1	1	7.1	Secondary infertility	No	No	live birth group	30.5	33	0	1	no	no	no	1	1	no
42192	24.8	1	1	10.2	Secondary infertility	Yes	No	live birth group	30.5	34	0	2	no	no	no	1	2	no
25987	19.06	2	3	9.8	Secondary infertility	No	No	non-live birth group	30.5	37	0	1	no	no	no	0	1	no
32323	22.03	1	3	10.9	Primary infertility	No	No	non-live birth group	30.5	32	0	0	no	no	no	0	0	no
32519	18.37	1	1	11.2	Primary infertility	Yes	No	live birth group	30.5	29	0	0	no	no	no	0	0	no
24511	25.64	1	3	8.5	Secondary infertility	No	No	non-live birth group	30.6	31	1	1	no	no	no	1	2	no
20396	21.97	2	3	8.5	Secondary infertility	No	No	live birth group	30.6	31	1	0	no	no	no	0	1	no
24488	26.9	1	1	8.5	Secondary infertility	No	No	live birth group	30.6	31	0	1	no	no	no	0	1	no
25467	30.84	1	4	8	Primary infertility	Yes	No	live birth group	30.6	31	0	0	no	no	no	0	0	yes
28363	21.23	1	3	11	Primary infertility	No	No	non-live birth group	30.6	30	0	0	no	no	no	0	0	no
31904	21.88	1	5	8.1	Primary infertility	No	No	non-live birth group	30.6	34	0	0	no	no	no	0	0	no
33144	21.48	1	1	10.6	Secondary infertility	No	No	live birth group	30.6	31	0	1	no	no	no	0	1	no
34079	21.48	1	1	8.4	Secondary infertility	No	No	live birth group	30.6	32	1	1	no	no	no	0	2	no
34623	21.88	1	5	11	Primary infertility	No	No	non-live birth group	30.6	32	0	0	no	no	no	0	0	no
35511	18.67	1	5	9	Primary infertility	No	No	live birth group	30.6	29	0	0	no	no	no	0	0	no
37663	22.03	1	5	9	Primary infertility	No	No	non-live birth group	30.6	31	0	0	no	no	no	0	0	yes
43368	32.45	1	1	14	Primary infertility	No	No	live birth group	30.6	34	0	0	yes	no	yes	0	0	no
27301	21.09	1	3	10.2	Secondary infertility	No	No	live birth group	30.7	36	1	0	no	no	no	0	1	no
29099	22.06	1	1	9	Secondary infertility	No	No	non-live birth group	30.7	32	0	1	no	no	no	0	1	no
30696	20.28	1	5	8.3	Secondary infertility	No	No	live birth group	30.7	33	1	0	no	no	no	0	1	yes
30981	21.48	1	1	10	Primary infertility	Yes	No	live birth group	30.7	29	0	0	no	no	no	0	0	no
33254	22.04	1	5	11	Secondary infertility	No	No	live birth group	30.7	32	1	0	no	no	no	0	1	no
34530	17.71	1	2	8	Primary infertility	No	No	live birth group	30.7	32	0	0	no	no	no	0	0	no
35675	23.94	1	3	7.3	Primary infertility	Yes	No	live birth group	30.7	31	0	0	no	no	no	0	0	no
36334	22.27	2	2	11	Secondary infertility	No	No	live birth group	30.7	27	1	0	no	no	no	0	1	no
36491	19.88	1	5	9	Primary infertility	Yes	No	non-live birth group	30.7	30	0	0	no	no	no	0	0	no
38073	18.83	2	1	11	Secondary infertility	No	No	live birth group	30.7	34	0	3	no	no	no	0	3	no
39087	22.03	1	1	9.5	Primary infertility	No	Yes	live birth group	30.7	36	0	0	no	no	no	0	0	no
16324	22.95	1	3	10	Secondary infertility	No	No	live birth group	30.8	35	0	1	no	no	no	1	1	no
41358	19.05	1	2	7.5	Secondary infertility	No	No	live birth group	30.8	31	0	1	no	no	no	1	1	no
41891	22.27	1	1	13.2	Secondary infertility	No	No	live birth group	30.8	34	0	1	no	no	no	1	1	yes
26286	24.17	2	2	13	Secondary infertility	Yes	No	non-live birth group	30.8	36	1	0	no	no	no	0	1	no
29220	21.26	1	2	9.2	Primary infertility	No	No	live birth group	30.8	30	0	0	no	no	no	0	0	yes
29551	26.03	2	1	8	Secondary infertility	Yes	No	non-live birth group	30.8	31	0	1	no	no	no	0	1	no
32618	20.03	1	1	8.6	Primary infertility	Yes	No	live birth group	30.8	28	0	0	no	no	no	0	0	no
33092	17.71	1	7	10.8	Primary infertility	Yes	No	live birth group	30.8	30	0	0	no	no	no	0	0	yes
34113	23.83	1	1	7.5	Secondary infertility	No	No	non-live birth group	30.8	39	1	1	no	no	no	0	2	no
35081	18.29	2	2	10	Primary infertility	Yes	No	live birth group	30.8	31	0	0	no	no	no	0	0	no
36675	23.23	2	3	8.5	Primary infertility	Yes	No	non-live birth group	30.8	30	0	0	no	no	no	0	0	no
38466	20.81	1	3	10	Primary infertility	No	No	live birth group	30.8	32	0	0	no	no	yes	0	0	no
38615	18.82	2	2	8	Primary infertility	No	No	non-live birth group	30.8	28	0	0	no	no	no	0	0	no
39615	20.31	1	2	8.5	Secondary infertility	No	No	live birth group	30.8	32	2	1	no	no	no	0	3	no
41437	25.85	1	3	9	Primary infertility	No	No	live birth group	30.8	32	0	0	no	no	no	0	0	yes
43134	22.66	1	4	9	Secondary infertility	No	No	live birth group	30.8	45	2	1	no	no	no	0	3	no
44884	20.7	1	2	9	Secondary infertility	No	No	non-live birth group	30.8	39	0	3	no	no	no	0	3	no
44946	21.48	1	2	7	Secondary infertility	No	No	live birth group	30.8	30	0	1	no	no	no	0	1	no
26480	22.06	1	1	8.1	Secondary infertility	No	Yes	non-live birth group	30.9	33	0	1	no	no	no	1	1	no
27170	23.92	2	1	8.2	Secondary infertility	No	No	non-live birth group	30.9	30	1	3	no	no	no	1	4	yes
30238	20.03	1	2	9	Secondary infertility	No	No	non-live birth group	30.9	31	0	2	no	no	no	1	2	no
41695	20.76	1	1	9.5	Secondary infertility	No	No	non-live birth group	30.9	27	1	2	no	no	no	1	3	no
24865	20.2	2	2	9	Primary infertility	No	No	live birth group	30.9	33	0	0	no	no	no	0	0	yes
29635	21.09	1	2	7.7	Primary infertility	Yes	No	live birth group	30.9	32	0	0	no	no	no	0	0	yes
30835	23.01	1	2	7	Primary infertility	No	No	non-live birth group	30.9	34	0	0	no	no	no	0	0	no
40643	20.93	1	4	7.8	Primary infertility	No	No	non-live birth group	30.9	32	0	0	no	no	no	0	0	yes
43807	29.3	1	5	9	Secondary infertility	Yes	No	live birth group	30.9	34	0	1	no	no	no	0	1	no
44690	17.35	1	4	9.5	Secondary infertility	No	No	non-live birth group	30.9	37	1	0	no	no	no	0	1	no
27056	19.88	2	1	8	Secondary infertility	No	No	non-live birth group	31	31	0	2	no	no	no	2	2	no
25706	27.53	2	4	8.4	Secondary infertility	Yes	No	live birth group	31	33	0	1	no	no	no	1	1	no
32662	24.61	2	1	8	Secondary infertility	No	No	non-live birth group	31	39	1	3	no	no	no	1	4	no
25058	21.1	2	3	9	Secondary infertility	No	Yes	live birth group	31	31	1	0	no	no	no	0	1	no
26462	20.28	2	3	8.8	Primary infertility	No	No	live birth group	31	32	0	0	no	no	no	0	0	no
29344	18.75	1	3	7.5	Primary infertility	No	No	non-live birth group	31	31	0	0	no	no	no	0	0	no
32026	28.44	1	10	9.2	Secondary infertility	Yes	No	non-live birth group	31	34	0	1	no	no	no	0	1	no
33360	23.63	1	2	7.5	Secondary infertility	No	No	non-live birth group	31	32	0	1	no	no	no	0	1	no
33546	18.36	1	4	11.4	Primary infertility	Yes	No	non-live birth group	31	34	0	0	no	no	no	0	0	no
35347	20.2	1	4	8	Primary infertility	No	No	live birth group	31	32	0	0	no	no	no	0	0	no
38868	16.41	1	2	12.7	Primary infertility	No	No	non-live birth group	31	33	0	0	no	no	no	0	0	no
40213	21.51	1	3	8	Primary infertility	No	No	live birth group	31	31	0	0	no	no	no	0	0	no
40921	27.06	1	3	8.5	Secondary infertility	No	No	non-live birth group	31	40	2	0	no	no	no	0	2	yes
23697	27.34	1	2	7	Secondary infertility	Yes	No	non-live birth group	31.1	38	0	2	no	no	no	1	2	no
35564	26.04	1	1	7	Secondary infertility	No	No	non-live birth group	31.1	39	1	2	no	no	no	1	3	yes
19548	20.69	2	3	10.1	Secondary infertility	No	No	live birth group	31.1	32	1	0	no	no	no	0	1	no
25766	23.34	1	3	7.8	Primary infertility	No	No	live birth group	31.1	35	0	0	no	no	no	0	0	no
27957	16.44	1	2	10	Primary infertility	No	No	non-live birth group	31.1	32	0	0	no	no	no	0	0	no
29390	23.94	1	2	9	Primary infertility	No	No	non-live birth group	31.1	31	0	0	no	no	no	0	0	no
30409	20.96	2	1	8.8	Primary infertility	No	No	non-live birth group	31.1	33	0	0	no	no	no	0	0	no
34159	24.2	2	2	8.6	Secondary infertility	No	No	live birth group	31.1	33	1	1	no	no	no	0	2	no
34624	21.8	2	2	10.3	Primary infertility	No	No	live birth group	31.1	36	0	0	no	no	no	0	0	no
40422	26.29	1	3	8.5	Primary infertility	Yes	No	live birth group	31.1	33	0	0	no	no	no	0	0	no
42223	21.6	2	1	13.5	Primary infertility	Yes	No	live birth group	31.1	30	0	0	no	no	no	0	0	no
28243	19	1	1	9.5	Secondary infertility	No	No	live birth group	31.2	33	0	3	no	no	no	2	3	no
28285	24.09	1	3	8.5	Secondary infertility	No	No	live birth group	31.2	32	0	3	no	no	no	1	3	no
18262	23.44	2	3	8.5	Secondary infertility	No	No	live birth group	31.2	30	1	0	no	no	no	0	1	no
18916	23.88	2	3	10.4	Secondary infertility	No	No	non-live birth group	31.2	37	3	0	no	no	no	0	3	no
28980	23.73	1	1	8	Secondary infertility	No	No	live birth group	31.2	29	0	2	no	no	no	0	2	no
29596	20.2	1	2	9	Primary infertility	No	No	non-live birth group	31.2	31	0	0	no	no	no	0	0	no
29944	19.96	1	3	10.5	Primary infertility	No	No	live birth group	31.2	33	0	0	no	no	no	0	0	no
35168	25.64	1	3	9.7	Primary infertility	No	No	live birth group	31.2	35	0	0	no	no	no	0	0	no
35918	17.4	1	3	11	Primary infertility	No	No	live birth group	31.2	32	0	0	no	no	no	0	0	no
36569	18.43	2	2	8	Secondary infertility	No	No	live birth group	31.2	30	0	1	no	no	no	0	1	yes
38735	16.61	2	6	9	Primary infertility	No	No	non-live birth group	31.2	35	0	0	no	no	no	0	0	yes
40300	25.72	1	6	9	Secondary infertility	No	No	non-live birth group	31.2	33	0	1	no	no	no	0	1	no
40765	18.31	1	4	10	Primary infertility	No	No	live birth group	31.2	35	0	0	no	no	no	0	0	no
40954	21.09	2	3	8	Secondary infertility	No	No	live birth group	31.2	33	2	1	no	no	no	0	3	no
25158	21.36	1	1	7	Secondary infertility	No	No	non-live birth group	31.3	33	0	3	no	no	no	2	3	no
25244	19.53	2	1	10.8	Secondary infertility	Yes	No	non-live birth group	31.3	36	1	3	no	no	no	1	4	no
39735	17.22	1	1	7	Secondary infertility	No	No	live birth group	31.3	32	0	6	no	no	no	1	6	yes
25982	25.39	1	4	10.2	Secondary infertility	Yes	No	live birth group	31.3	34	0	1	no	no	no	0	1	yes
30525	24.22	1	1	9	Secondary infertility	No	No	non-live birth group	31.3	37	2	2	no	no	no	0	4	no
31182	17.19	1	7	8.4	Primary infertility	No	No	live birth group	31.3	37	0	0	no	no	no	0	0	no
31883	20.44	1	5	9	Primary infertility	Yes	No	live birth group	31.3	39	0	0	no	no	no	0	0	no
32130	32.87	1	4	11.6	Secondary infertility	No	No	non-live birth group	31.3	37	2	0	no	no	no	0	2	no
33342	22.68	1	1	8	Secondary infertility	No	No	non-live birth group	31.3	33	0	1	no	no	no	0	1	yes
35234	26.04	2	5	11.5	Primary infertility	Yes	No	non-live birth group	31.3	32	0	0	no	no	no	0	0	no
36217	20.7	1	4	8.5	Primary infertility	No	No	live birth group	31.3	31	0	0	no	no	no	0	0	no
41163	21.56	1	1	9	Secondary infertility	No	No	live birth group	31.4	33	0	2	no	no	no	2	2	yes
23928	19.47	2	2	11.2	Secondary infertility	No	No	non-live birth group	31.4	33	0	1	no	no	no	1	1	no
26438	17.44	2	1	7.5	Secondary infertility	No	No	non-live birth group	31.4	36	0	2	no	no	no	1	2	no
25679	17.69	1	3	8.4	Primary infertility	No	No	non-live birth group	31.4	32	0	0	no	no	no	0	0	no
27178	21.79	2	3	11	Secondary infertility	No	No	live birth group	31.4	31	1	0	no	no	no	0	1	no
27847	20.55	1	3	9.6	Primary infertility	Yes	No	non-live birth group	31.4	35	0	0	no	no	no	0	0	no
30222	22.19	2	5	8.5	Secondary infertility	No	No	live birth group	31.4	32	1	0	no	no	no	0	1	yes
30460	21.48	2	9	7	Secondary infertility	No	No	non-live birth group	31.4	34	0	1	no	no	no	0	1	no
30730	20.94	1	2	10.1	Primary infertility	Yes	No	non-live birth group	31.4	41	0	0	no	no	no	0	0	no
33477	17.97	1	1	10.5	Primary infertility	No	Yes	non-live birth group	31.4	31	0	0	no	no	no	0	0	no
43588	19.53	1	3	8	Secondary infertility	Yes	No	non-live birth group	31.4	30	0	2	no	no	no	0	2	no
44043	20.44	1	3	8	Primary infertility	No	No	non-live birth group	31.4	33	0	0	no	no	no	0	0	no
27371	20.58	1	1	9.8	Secondary infertility	Yes	No	live birth group	31.5	30	0	1	no	no	no	1	1	no
32129	21.91	2	3	8	Secondary infertility	No	No	live birth group	31.5	33	1	1	no	no	no	1	2	no
36160	22.04	2	1	9	Secondary infertility	No	No	live birth group	31.5	35	1	1	no	no	no	1	2	no
22673	19	2	3	11.1	Secondary infertility	No	No	live birth group	31.5	37	1	0	no	no	no	0	1	no
23989	18.75	2	5	9	Primary infertility	No	No	non-live birth group	31.5	32	0	0	no	no	no	0	0	no
27804	21.94	2	1	8.5	Secondary infertility	No	No	non-live birth group	31.5	33	0	1	no	no	no	0	1	no
29471	21.88	2	1	8.3	Primary infertility	No	No	live birth group	31.5	32	0	0	no	no	no	0	0	no
29843	22.03	1	5	9.5	Primary infertility	No	No	live birth group	31.5	37	0	0	no	no	no	0	0	no
30773	25.39	2	5	8	Secondary infertility	No	No	non-live birth group	31.5	33	0	1	no	no	no	0	1	no
32136	26.37	1	10	9	Primary infertility	Yes	No	non-live birth group	31.5	38	0	0	no	no	no	0	0	no
33085	22.77	1	2	10	Secondary infertility	No	No	non-live birth group	31.5	30	1	2	no	no	no	0	3	no
33281	22.89	1	1	7.5	Secondary infertility	No	No	live birth group	31.5	35	0	1	no	no	no	0	1	no
33616	19.33	1	4	9	Secondary infertility	No	No	live birth group	31.5	32	0	1	no	no	no	0	1	no
39779	17.12	1	8	7.5	Primary infertility	No	No	non-live birth group	31.5	34	0	0	no	no	no	0	0	no
40282	15.81	1	3	11	Primary infertility	Yes	No	live birth group	31.5	32	0	0	no	no	no	0	0	no
40926	25.31	2	3	11	Primary infertility	No	No	non-live birth group	31.5	31	0	0	no	no	no	0	0	no
43273	22.58	1	5	9.7	Secondary infertility	No	No	non-live birth group	31.5	32	1	1	no	no	no	0	2	yes
44992	18.59	1	1	8.8	Primary infertility	No	No	non-live birth group	31.5	31	0	0	no	no	no	0	0	no
24857	18.8	1	2	7.5	Secondary infertility	No	Yes	non-live birth group	31.6	30	0	1	no	no	no	1	1	no
19521	20.81	2	1	10.6	Secondary infertility	No	No	non-live birth group	31.6	37	1	1	no	no	no	0	2	no
27717	20.31	1	3	8.5	Primary infertility	No	No	non-live birth group	31.6	28	0	0	no	no	no	0	0	no
28530	28.13	2	6	8	Primary infertility	Yes	No	live birth group	31.6	34	0	0	no	no	no	0	0	no
31436	24.8	1	3	9	Primary infertility	No	No	live birth group	31.6	33	0	0	no	no	no	0	0	no
36453	16.02	1	3	10	Secondary infertility	No	No	non-live birth group	31.6	35	1	0	no	no	no	0	1	yes
38181	20.03	1	4	7.5	Primary infertility	Yes	No	live birth group	31.6	33	0	0	no	no	no	0	0	no
19560	24.31	2	1	9	Secondary infertility	No	No	non-live birth group	31.7	32	1	1	no	no	no	0	2	no
29262	25.28	2	6	8.8	Primary infertility	Yes	No	live birth group	31.7	36	0	0	no	no	no	0	0	yes
37067	20.44	1	4	7	Secondary infertility	No	No	non-live birth group	31.7	31	1	0	no	no	no	0	1	yes
33277	23.23	1	2	8.5	Secondary infertility	No	No	non-live birth group	31.8	33	0	1	no	no	no	1	1	no
24466	17.31	1	6	9.8	Primary infertility	No	No	non-live birth group	31.8	32	0	0	no	no	no	0	0	no
29433	16.85	2	6	8.5	Secondary infertility	No	No	live birth group	31.8	32	0	3	no	no	no	0	3	no
29960	26.56	2	3	8.5	Secondary infertility	Yes	No	live birth group	31.8	36	1	0	no	no	no	0	1	no
32907	23.62	1	5	11	Primary infertility	No	No	non-live birth group	31.8	32	0	0	no	no	no	0	0	no
34649	22.03	1	3	7	Primary infertility	No	No	non-live birth group	31.8	32	0	0	no	no	no	0	0	no
36094	23.44	2	4	9	Secondary infertility	No	No	non-live birth group	31.8	33	1	6	no	no	no	0	7	no
33192	21.8	1	1	8.2	Secondary infertility	No	No	non-live birth group	31.9	35	0	2	no	no	no	2	2	no
23269	21.09	1	6	9	Secondary infertility	No	No	non-live birth group	31.9	35	0	1	no	no	no	1	1	no
30166	17.06	1	3	8	Secondary infertility	No	No	live birth group	31.9	33	1	2	no	no	no	1	3	no
18347	19.13	1	5	8	Secondary infertility	No	No	live birth group	31.9	36	1	0	no	no	no	0	1	no
21339	36.89	2	3	9	Secondary infertility	No	No	non-live birth group	31.9	43	2	0	no	no	no	0	2	no
30991	18.43	1	1	9.5	Secondary infertility	No	No	live birth group	31.9	34	0	1	no	no	no	0	1	no
31357	26.04	1	1	9.3	Secondary infertility	No	No	non-live birth group	31.9	35	0	4	no	no	no	0	4	no
37292	20.03	1	3	7.6	Secondary infertility	No	No	live birth group	31.9	35	1	0	no	no	no	0	1	no
40772	20.32	1	2	7.5	Primary infertility	No	No	live birth group	31.9	36	0	0	no	no	no	0	0	no
24581	21.5	2	2	11	Secondary infertility	No	No	live birth group	32	40	1	4	no	no	no	2	5	no
29271	20.43	1	1	11	Secondary infertility	No	No	live birth group	32	31	1	5	no	no	no	2	6	no
22215	20.03	2	6	10	Secondary infertility	No	No	non-live birth group	32	34	0	1	no	no	no	1	1	no
23827	27.06	1	2	8.8	Secondary infertility	No	No	live birth group	32	32	0	2	no	no	no	1	2	no
30663	28.89	1	4	8	Secondary infertility	No	No	non-live birth group	32	39	1	5	no	no	no	0	6	no
30732	22.6	1	3	9	Primary infertility	No	No	non-live birth group	32	24	0	0	no	no	no	0	0	no
33847	23.62	1	1	8	Secondary infertility	Yes	No	non-live birth group	32	36	0	1	no	no	no	0	1	yes
37183	19.56	1	1	8.5	Secondary infertility	No	No	non-live birth group	32	30	1	1	no	no	no	0	2	yes
37892	19.23	1	4	11	Secondary infertility	No	No	live birth group	32	33	0	1	no	no	yes	0	1	no
43992	21.09	2	3	8.5	Primary infertility	No	No	non-live birth group	32	37	0	0	no	no	no	0	0	yes
24674	21.37	1	3	13	Secondary infertility	No	No	live birth group	32.1	32	1	0	no	no	no	0	1	no
30616	25.22	2	5	10	Secondary infertility	Yes	No	non-live birth group	32.1	33	1	3	no	no	no	0	4	no
33182	25.39	1	5	7.5	Secondary infertility	No	No	non-live birth group	32.1	31	1	2	no	no	no	0	3	no
33402	20.44	1	3	8	Secondary infertility	No	No	non-live birth group	32.1	32	1	1	no	no	no	0	2	no
35026	18.36	1	3	8.4	Primary infertility	Yes	No	live birth group	32.1	34	0	0	no	no	no	0	0	no
35448	18.78	1	6	10	Secondary infertility	No	No	non-live birth group	32.1	33	1	1	no	no	no	0	2	no
38636	19.14	2	3	12.5	Primary infertility	No	No	live birth group	32.1	31	0	0	no	no	no	0	0	yes
31414	20.4	1	8	9.3	Secondary infertility	No	No	non-live birth group	32.2	35	1	1	no	no	no	1	2	no
28571	18.82	2	2	8.5	Secondary infertility	Yes	No	live birth group	32.2	32	1	0	no	no	no	0	1	no
29773	20	1	2	8.2	Secondary infertility	No	No	non-live birth group	32.2	33	0	2	no	no	no	0	2	yes
30005	19.14	1	2	7	Secondary infertility	No	No	live birth group	32.2	34	0	2	no	no	no	0	2	yes
32059	21.1	1	2	7	Secondary infertility	No	No	non-live birth group	32.2	34	0	1	no	no	no	0	1	no
39689	17.63	1	3	9.5	Primary infertility	Yes	No	live birth group	32.2	32	0	0	no	no	no	0	0	no
39821	26.06	1	1	8.5	Secondary infertility	No	No	live birth group	32.2	34	0	2	no	no	no	0	2	no
42199	24.22	2	4	11	Primary infertility	No	No	non-live birth group	32.2	36	0	0	no	no	no	0	0	no
18843	20.69	2	3	8.4	Secondary infertility	No	No	live birth group	32.3	28	0	3	no	no	no	1	3	no
9277	21.78	2	6	8.1	Secondary infertility	No	No	live birth group	32.3	37	1	0	no	no	no	0	1	yes
21468	22.86	2	7	9.2	Primary infertility	No	No	non-live birth group	32.3	34	0	0	no	no	no	0	0	no
25300	17.31	1	2	9.6	Primary infertility	No	Yes	live birth group	32.3	36	0	0	no	no	no	0	0	no
28991	21.72	1	6	9	Primary infertility	Yes	No	non-live birth group	32.3	35	0	0	no	no	no	0	0	no
29985	22.72	1	1	7	Secondary infertility	No	No	live birth group	32.3	35	0	4	no	no	no	0	4	no
30231	18.75	2	4	10.3	Primary infertility	No	No	live birth group	32.3	34	0	0	no	no	no	0	0	no
30688	19.88	1	3	9.3	Primary infertility	No	No	live birth group	32.3	34	0	0	no	no	no	0	0	no
33260	23.44	1	5	9.8	Primary infertility	No	No	live birth group	32.3	32	0	0	yes	no	no	0	0	no
33422	22.58	1	2	8.8	Secondary infertility	No	No	live birth group	32.3	32	0	2	no	no	no	0	2	no
35691	21.99	1	2	9.2	Primary infertility	Yes	No	live birth group	32.3	31	0	0	no	no	no	0	0	no
37199	23.05	1	1	8	Secondary infertility	No	No	non-live birth group	32.3	38	0	1	no	no	no	0	1	yes
40690	27.06	1	1	8	Secondary infertility	Yes	No	live birth group	32.3	31	1	2	no	no	no	0	3	no
44430	18.83	2	1	9.2	Secondary infertility	No	No	live birth group	32.3	36	2	0	no	no	no	0	2	yes
25236	19.05	1	2	9.1	Secondary infertility	No	No	live birth group	32.4	34	1	1	no	no	no	1	2	no
22006	20.03	1	7	9	Secondary infertility	No	No	non-live birth group	32.4	32	1	0	no	no	no	0	1	no
26031	19.05	1	3	7	Secondary infertility	No	No	non-live birth group	32.4	42	1	0	no	no	no	0	1	no
29504	17.53	1	8	8.9	Secondary infertility	No	No	live birth group	32.4	33	0	1	no	no	no	0	1	no
30052	23.07	1	1	11.7	Secondary infertility	No	No	live birth group	32.4	34	1	0	no	no	no	0	1	no
34786	20.03	1	1	12	Primary infertility	No	No	live birth group	32.4	32	0	0	no	no	no	0	0	yes
37884	19.4	1	5	9	Secondary infertility	No	No	non-live birth group	32.4	33	0	2	no	no	no	0	2	no
41445	21.79	2	1	10.4	Primary infertility	No	Yes	non-live birth group	32.4	38	0	0	no	no	no	0	0	yes
43295	21.91	1	2	9	Primary infertility	No	No	non-live birth group	32.4	31	0	0	no	no	no	0	0	no
23323	22.6	1	1	9.6	Secondary infertility	No	No	live birth group	32.5	35	0	1	no	no	no	1	1	no
32929	23.18	1	8	9	Secondary infertility	No	No	non-live birth group	32.5	39	0	1	no	no	no	1	1	no
28304	20.03	1	3	10	Primary infertility	No	No	live birth group	32.5	34	0	0	no	no	no	0	0	no
30587	17.72	1	7	11.5	Primary infertility	No	No	live birth group	32.5	35	0	0	no	no	no	0	0	no
30726	23.42	1	7	9.3	Secondary infertility	No	No	non-live birth group	32.5	30	0	2	no	no	no	0	2	no
42872	20.96	1	2	9.5	Secondary infertility	No	No	live birth group	32.5	32	1	0	no	no	no	0	1	yes
38696	26.48	2	2	8	Secondary infertility	No	No	live birth group	32.6	31	0	7	no	no	no	2	7	no
41034	21.64	1	1	7	Secondary infertility	No	No	non-live birth group	32.6	42	0	2	no	no	no	2	2	no
43524	21.77	2	1	8.2	Secondary infertility	No	No	non-live birth group	32.6	33	1	3	no	no	no	2	4	no
42939	24.3	1	2	7	Secondary infertility	No	No	non-live birth group	32.6	33	1	3	no	no	no	1	4	no
25785	26.22	1	2	9	Primary infertility	Yes	No	live birth group	32.6	36	0	0	no	no	no	0	0	yes
26982	20.03	1	1	7.5	Secondary infertility	No	No	non-live birth group	32.6	34	1	4	no	no	no	0	5	no
29181	18.83	1	2	9	Primary infertility	No	No	live birth group	32.6	34	0	0	no	no	no	0	0	no
31051	30.67	2	4	8.5	Secondary infertility	No	No	live birth group	32.6	36	1	0	no	no	no	0	1	yes
31410	19.53	1	5	11	Secondary infertility	Yes	No	non-live birth group	32.6	37	1	2	no	no	no	0	3	no
33588	21.17	2	2	7.2	Secondary infertility	No	No	non-live birth group	32.6	32	1	2	no	no	no	0	3	yes
39068	25.81	1	8	10.1	Secondary infertility	Yes	No	non-live birth group	32.6	47	1	0	no	no	no	0	1	no
34336	19.07	2	3	9.4	Secondary infertility	No	No	non-live birth group	32.7	36	1	3	no	no	no	2	4	no
27076	20.45	1	1	9.5	Secondary infertility	No	No	live birth group	32.7	32	0	2	no	no	no	1	2	yes
31479	20.32	1	1	9	Secondary infertility	No	No	live birth group	32.7	30	0	2	no	no	no	1	2	no
33924	23.83	1	1	9	Secondary infertility	No	No	live birth group	32.7	30	0	3	no	no	yes	1	3	no
21385	18.36	2	4	7.2	Primary infertility	No	No	non-live birth group	32.7	33	0	0	no	no	no	0	0	no
26525	17.69	1	3	8.2	Secondary infertility	No	No	live birth group	32.7	32	1	0	no	no	no	0	1	no
27347	27.43	1	5	8.9	Secondary infertility	No	No	live birth group	32.7	37	1	2	no	yes	no	0	3	no
31273	20.08	1	3	10.1	Secondary infertility	No	No	live birth group	32.7	31	0	1	no	no	no	0	1	yes
33175	25.39	1	1	8.5	Secondary infertility	No	No	non-live birth group	32.7	33	1	1	no	no	no	0	2	no
35728	24.16	1	1	9.7	Primary infertility	No	No	live birth group	32.7	35	0	0	no	no	no	0	0	no
36266	20.7	1	12	11.3	Secondary infertility	No	No	live birth group	32.7	35	1	1	no	no	no	0	2	no
37060	23.19	1	3	9	Secondary infertility	No	No	non-live birth group	32.7	38	0	2	no	no	no	0	2	no
21446	15.81	2	10	8	Secondary infertility	No	No	non-live birth group	32.8	33	0	1	no	no	no	1	1	no
10635	17.63	2	4	12.3	Secondary infertility	No	No	live birth group	32.8	35	1	0	no	no	no	0	1	no
19601	19.88	2	3	7.5	Secondary infertility	No	No	non-live birth group	32.8	37	1	0	no	no	no	0	1	no
27760	25.54	1	7	7	Secondary infertility	No	No	non-live birth group	32.8	37	0	2	no	no	no	0	2	yes
29706	23.95	1	6	8	Secondary infertility	No	No	live birth group	32.8	35	0	1	no	no	no	0	1	no
31614	20.69	1	3	10.6	Primary infertility	No	No	live birth group	32.8	30	0	0	no	no	no	0	0	no
32307	23.63	1	3	11	Secondary infertility	No	No	non-live birth group	32.8	42	3	1	no	no	no	0	4	no
35935	20.7	1	4	9.2	Primary infertility	No	No	live birth group	32.8	34	0	0	no	no	no	0	0	no
35982	27.55	1	4	10	Secondary infertility	No	No	non-live birth group	32.8	38	1	0	no	no	no	0	1	no
37515	20.7	2	2	10	Secondary infertility	No	No	non-live birth group	32.8	35	1	2	no	no	no	0	3	no
38601	17.69	1	6	12.4	Primary infertility	No	No	non-live birth group	32.8	34	0	0	no	no	no	0	0	no
38646	18.59	2	2	8	Primary infertility	No	No	non-live birth group	32.8	34	0	0	no	no	no	0	0	no
39940	18.13	1	2	13	Primary infertility	No	No	live birth group	32.8	33	0	0	no	no	no	0	0	no
40070	15.79	1	3	9.5	Primary infertility	Yes	No	live birth group	32.8	37	0	0	no	no	no	0	0	no
42145	22.86	1	3	7	Secondary infertility	No	No	non-live birth group	32.8	35	0	1	no	no	no	0	1	yes
44521	26.17	2	7	10	Primary infertility	No	No	live birth group	32.8	34	0	0	no	no	no	0	0	no
27064	28.93	2	2	8.5	Secondary infertility	No	No	non-live birth group	32.9	35	0	2	no	no	no	2	2	no
22056	19.84	2	4	10	Primary infertility	No	No	live birth group	32.9	32	0	0	no	no	no	0	0	no
26386	28.58	1	2	13	Primary infertility	No	No	non-live birth group	32.9	37	0	0	no	no	no	0	0	no
28198	19.23	1	2	12	Primary infertility	No	No	live birth group	32.9	35	0	0	no	no	no	0	0	no
31896	20.57	1	2	7.8	Secondary infertility	No	No	live birth group	32.9	34	1	2	no	no	no	0	3	no
33499	22.48	1	8	10	Primary infertility	No	No	live birth group	32.9	38	0	0	no	no	no	0	0	no
35202	30.22	1	4	8	Primary infertility	No	No	non-live birth group	32.9	39	0	0	no	no	no	0	0	no
41192	20.08	1	7	9.6	Secondary infertility	Yes	No	live birth group	32.9	32	0	2	no	no	no	0	2	no
41509	20.83	1	2	10	Secondary infertility	No	No	live birth group	32.9	32	1	1	no	no	no	0	2	no
24499	20.83	1	1	8.1	Secondary infertility	No	No	live birth group	33	39	0	3	no	no	no	1	3	no
16840	20.55	2	5	8	Secondary infertility	Yes	No	non-live birth group	33	33	1	2	no	no	no	0	3	no
25517	23.63	1	1	7.5	Primary infertility	Yes	No	live birth group	33	34	0	0	no	no	no	0	0	no
29575	19.83	1	1	7	Secondary infertility	No	No	live birth group	33	32	0	4	no	no	no	0	4	no
30354	23.05	1	6	9.8	Primary infertility	No	No	non-live birth group	33	33	0	0	no	no	no	0	0	no
34963	25.97	1	8	7.7	Secondary infertility	Yes	No	non-live birth group	33	33	1	1	no	no	no	0	2	no
35993	19.47	1	1	8.5	Primary infertility	No	No	live birth group	33	33	0	0	no	no	no	0	0	no
38059	23.92	2	3	8	Secondary infertility	Yes	No	live birth group	33	32	1	3	no	no	no	0	4	no
38450	18.96	1	7	8	Secondary infertility	No	No	live birth group	33	34	1	0	no	no	no	0	1	no
40093	17.9	2	1	8.5	Primary infertility	No	No	non-live birth group	33	31	0	0	no	no	no	0	0	no
39573	23.81	2	5	8	Secondary infertility	No	No	non-live birth group	33.1	39	0	2	no	no	no	2	2	no
28066	20.32	2	3	10	Secondary infertility	No	Yes	live birth group	33.1	38	2	2	no	no	no	1	4	no
18573	18.83	2	1	8	Secondary infertility	No	No	non-live birth group	33.1	33	1	2	no	no	no	0	3	no
32828	21.33	1	7	9	Primary infertility	No	No	non-live birth group	33.1	37	0	0	no	no	no	0	0	no
33104	23.44	1	5	8	Primary infertility	No	No	live birth group	33.1	36	0	0	no	no	no	0	0	no
37836	23.23	1	3	8	Secondary infertility	Yes	No	live birth group	33.1	35	1	1	no	no	no	0	2	no
38683	19.81	2	11	10.1	Primary infertility	No	No	live birth group	33.1	37	0	0	no	no	no	0	0	yes
32094	22.15	1	1	7.9	Secondary infertility	No	No	live birth group	33.2	33	0	2	no	no	no	1	2	no
30377	15.63	1	1	10	Primary infertility	No	No	non-live birth group	33.2	31	0	0	no	no	no	0	0	yes
39439	18.55	1	4	9	Secondary infertility	No	No	live birth group	33.2	36	0	2	no	no	no	0	2	no
39564	17.98	1	5	8.9	Primary infertility	No	No	non-live birth group	33.2	35	0	0	no	no	no	0	0	no
43786	23.42	1	3	10	Secondary infertility	No	No	non-live birth group	33.2	36	1	0	no	no	no	0	1	no
44534	17.63	1	2	11.5	Secondary infertility	No	No	non-live birth group	33.2	32	1	1	no	no	no	0	2	yes
45191	22.19	2	1	8.5	Secondary infertility	No	No	live birth group	33.2	28	0	4	no	no	no	0	4	no
37940	19.38	2	3	7.5	Secondary infertility	No	No	non-live birth group	33.3	35	0	3	no	no	no	2	3	no
27414	17.58	1	1	7	Secondary infertility	No	No	non-live birth group	33.3	36	1	4	no	no	no	2	5	no
43420	22.89	1	1	8.5	Secondary infertility	Yes	No	non-live birth group	33.3	33	0	3	no	no	yes	2	3	no
26980	24.65	1	2	10.9	Secondary infertility	No	No	live birth group	33.3	32	1	1	no	no	no	1	2	no
29025	20.28	2	1	9.8	Secondary infertility	No	No	live birth group	33.3	30	0	1	no	no	no	1	1	no
40896	23.83	1	7	8.6	Secondary infertility	No	No	non-live birth group	33.3	35	1	2	no	no	no	1	3	no
21084	26.67	2	4	9.4	Secondary infertility	No	No	live birth group	33.3	39	0	1	no	no	no	0	1	no
28012	22.77	2	1	14	Secondary infertility	No	No	live birth group	33.3	43	1	1	no	no	no	0	2	no
31740	25.1	2	2	12	Secondary infertility	Yes	No	non-live birth group	33.3	37	1	0	no	no	no	0	1	no
41855	22.58	1	2	10.4	Primary infertility	No	Yes	non-live birth group	33.3	37	0	0	no	no	no	0	0	no
19686	18.73	2	1	9.2	Secondary infertility	Yes	No	live birth group	33.4	34	0	1	no	no	no	1	1	yes
23959	21.99	1	5	11.7	Primary infertility	No	No	non-live birth group	33.4	33	0	0	no	no	no	0	0	no
24828	17.97	1	2	8.5	Secondary infertility	No	No	live birth group	33.4	34	1	0	no	no	no	0	1	no
25125	16.2	2	2	9	Secondary infertility	No	No	live birth group	33.4	33	0	1	no	no	no	0	1	yes
33400	21.09	1	6	9	Secondary infertility	No	No	non-live birth group	33.4	37	1	0	no	no	no	0	1	no
38205	17.01	1	1	11	Secondary infertility	No	No	live birth group	33.4	36	0	3	no	no	no	0	3	no
40279	39.04	1	2	9.2	Secondary infertility	No	No	non-live birth group	33.5	28	0	1	no	yes	no	1	1	no
26183	19.05	1	5	10.8	Secondary infertility	No	No	live birth group	33.5	34	1	0	no	no	no	0	1	no
29001	18.43	1	3	11.2	Primary infertility	No	No	live birth group	33.5	34	0	0	no	no	no	0	0	no
34170	20.57	2	6	9	Primary infertility	No	No	non-live birth group	33.5	34	0	0	no	no	no	0	0	yes
35751	21.64	2	9	8	Primary infertility	No	No	non-live birth group	33.5	37	0	0	no	no	no	0	0	no
39582	24.97	2	2	8.8	Primary infertility	Yes	No	non-live birth group	33.5	33	0	0	no	no	no	0	0	yes
40916	26.71	1	7	8.7	Secondary infertility	No	No	live birth group	33.5	37	2	0	no	no	no	0	2	no
44523	24.61	1	2	9	Secondary infertility	Yes	No	live birth group	33.5	35	0	1	no	no	no	0	1	no
29444	28.91	1	1	8.5	Secondary infertility	Yes	No	live birth group	33.6	39	1	1	no	yes	no	1	2	no
39585	21.26	1	4	8.2	Secondary infertility	No	Yes	non-live birth group	33.6	35	0	1	no	no	no	1	1	yes
18864	23.73	2	4	7	Secondary infertility	No	No	live birth group	33.6	37	1	0	no	no	no	0	1	no
25927	17.85	2	3	9	Primary infertility	Yes	No	non-live birth group	33.6	33	0	0	no	no	no	0	0	no
28621	17.04	2	2	8	Primary infertility	No	No	live birth group	33.6	35	0	0	no	no	no	0	0	no
32492	20.83	1	1	8.3	Primary infertility	No	No	non-live birth group	33.6	33	0	0	no	no	no	0	0	no
34362	20.08	1	3	8	Secondary infertility	No	No	non-live birth group	33.6	37	1	0	no	no	no	0	1	yes
38632	24.03	1	10	12	Secondary infertility	No	No	non-live birth group	33.6	39	1	0	no	no	no	0	1	yes
40419	22.89	2	11	9.5	Secondary infertility	Yes	No	non-live birth group	33.6	37	0	1	no	no	no	0	1	no
40808	19.14	1	1	9.7	Primary infertility	No	No	non-live birth group	33.6	38	0	0	no	no	no	0	0	no
37508	24.03	1	2	12.2	Secondary infertility	No	No	non-live birth group	33.7	36	1	2	no	no	no	2	3	no
42876	19.29	1	5	9	Secondary infertility	No	No	non-live birth group	33.7	35	1	2	no	no	no	1	3	no
27618	20.57	2	10	8.5	Secondary infertility	No	No	non-live birth group	33.7	38	1	0	no	no	no	0	1	yes
28423	22.89	2	7	9.7	Secondary infertility	No	No	non-live birth group	33.7	40	0	2	no	no	no	0	2	yes
30347	17.04	1	3	7	Secondary infertility	No	No	non-live birth group	33.7	33	1	1	no	no	no	0	2	no
30744	20.42	1	2	7	Secondary infertility	Yes	No	non-live birth group	33.7	33	1	0	no	no	no	0	1	no
32859	19.56	2	1	9	Secondary infertility	No	No	non-live birth group	33.7	41	2	3	no	no	no	0	5	yes
40111	32.47	1	7	13	Secondary infertility	Yes	No	non-live birth group	33.7	34	0	1	no	no	no	0	1	no
43438	18.83	1	5	8	Secondary infertility	No	No	live birth group	33.7	39	3	1	no	no	no	0	4	yes
43792	24.46	2	9	9	Primary infertility	No	No	non-live birth group	33.7	35	0	0	no	no	no	0	0	no
41584	20.96	1	1	10	Secondary infertility	No	No	live birth group	33.8	35	1	3	no	no	no	2	4	no
41474	22.89	1	1	10	Secondary infertility	No	No	live birth group	33.8	31	1	3	no	no	no	2	4	no
25525	29.78	1	5	9.1	Secondary infertility	No	No	non-live birth group	33.8	33	2	0	no	no	no	0	2	no
31917	22.31	2	3	8.5	Secondary infertility	No	No	live birth group	33.8	35	1	1	no	no	no	0	2	no
33150	20.61	1	2	10	Secondary infertility	No	No	non-live birth group	33.8	34	0	1	no	no	no	0	1	no
41901	26.04	1	7	10.5	Secondary infertility	No	No	live birth group	33.8	42	1	0	no	no	no	0	1	no
32178	26.67	2	1	9.6	Secondary infertility	No	No	non-live birth group	33.9	40	1	1	no	no	no	1	2	no
27398	25.82	1	1	8	Secondary infertility	No	No	live birth group	33.9	42	1	0	no	no	no	0	1	no
30406	28.76	1	1	9	Secondary infertility	No	No	live birth group	33.9	34	1	0	no	no	no	0	1	no
30469	23.59	1	8	12	Secondary infertility	No	No	non-live birth group	33.9	32	1	0	no	no	no	0	1	no
34601	21.64	1	1	7	Secondary infertility	No	No	non-live birth group	33.9	42	2	3	no	no	no	0	5	no
34868	18.82	1	5	7.2	Primary infertility	No	No	live birth group	33.9	37	0	0	no	no	no	0	0	no
40894	26.57	1	1	8	Primary infertility	Yes	No	live birth group	33.9	34	0	0	no	no	no	0	0	yes
43663	22.04	2	2	9	Secondary infertility	No	No	non-live birth group	33.9	33	1	1	no	no	no	0	2	yes
31616	24.97	1	1	9	Secondary infertility	No	No	live birth group	34	34	0	2	no	no	no	1	2	no
37961	21.3	2	7	12	Secondary infertility	No	Yes	non-live birth group	34	36	1	1	no	no	no	1	2	no
29697	19.53	2	2	8.8	Secondary infertility	No	Yes	non-live birth group	34	27	0	1	no	no	no	0	1	no
30292	17.8	2	6	8	Secondary infertility	No	No	non-live birth group	34	49	0	3	no	no	no	0	3	no
37908	22.34	1	9	13	Secondary infertility	No	No	non-live birth group	34	40	1	0	no	no	no	0	1	no
13088	19.81	2	4	9	Secondary infertility	No	No	live birth group	34.1	39	1	1	no	no	no	0	3	no
19804	31.14	2	7	10	Primary infertility	Yes	No	non-live birth group	34.1	35	0	0	no	no	no	0	0	no
20290	18.73	2	5	8	Secondary infertility	No	No	live birth group	34.1	34	1	0	no	no	no	0	1	no
25941	22.22	2	2	8.5	Secondary infertility	No	No	non-live birth group	34.1	39	2	0	no	no	no	0	2	yes
28967	26.71	1	5	9.1	Primary infertility	Yes	No	live birth group	34.1	36	0	0	no	no	no	0	0	no
30583	17.69	1	1	9	Secondary infertility	No	No	live birth group	34.1	40	0	2	no	no	no	0	2	no
33371	22.6	2	6	9.2	Primary infertility	No	No	non-live birth group	34.1	32	0	0	no	no	no	0	0	no
34108	19.92	1	6	7.5	Primary infertility	No	No	live birth group	34.1	35	0	0	no	no	no	0	0	no
37519	22.83	1	4	10	Primary infertility	No	No	non-live birth group	34.1	33	0	0	no	no	no	0	0	no
40467	21.83	1	1	7.6	Secondary infertility	No	No	non-live birth group	34.1	38	0	1	no	no	no	0	1	no
41089	18.83	1	1	8	Secondary infertility	No	No	non-live birth group	34.1	43	0	6	no	no	no	0	6	no
32399	19.15	1	2	9.3	Secondary infertility	No	No	non-live birth group	34.2	34	0	1	no	no	no	1	1	yes
25156	20.83	1	2	10	Secondary infertility	Yes	No	non-live birth group	34.2	40	1	0	no	no	no	0	1	no
25854	21.23	1	2	9.2	Primary infertility	No	No	non-live birth group	34.2	36	0	0	no	no	no	0	0	no
31042	18.59	1	2	8.6	Primary infertility	No	No	non-live birth group	34.2	36	0	0	no	no	no	0	0	yes
32540	20.13	1	3	10.8	Secondary infertility	No	No	live birth group	34.2	39	2	1	no	no	no	0	3	yes
32571	18.59	1	1	8	Secondary infertility	No	No	live birth group	34.2	36	1	3	no	no	no	0	4	yes
33533	20.96	1	1	7.8	Secondary infertility	No	No	live birth group	34.2	34	0	2	no	no	no	0	2	no
41077	20.55	1	2	7	Secondary infertility	Yes	No	live birth group	34.3	34	0	2	no	no	no	2	2	no
43037	25.68	1	1	7.7	Secondary infertility	No	No	non-live birth group	34.3	44	0	3	yes	no	no	2	3	yes
28732	21.05	1	1	8	Secondary infertility	No	Yes	non-live birth group	34.3	38	1	1	no	no	no	1	2	no
42038	20.7	1	1	8.5	Secondary infertility	Yes	No	live birth group	34.3	39	1	0	no	no	no	0	1	no
38972	21.3	1	11	7	Secondary infertility	No	No	live birth group	34.4	36	0	1	no	no	no	1	1	no
27699	20.7	1	4	7.3	Primary infertility	No	No	live birth group	34.4	34	0	0	no	no	no	0	0	yes
30172	22.03	1	3	9.3	Primary infertility	No	No	non-live birth group	34.4	31	0	0	no	no	no	0	0	no
32089	20.31	2	2	14	Primary infertility	Yes	No	non-live birth group	34.4	40	0	0	no	no	no	0	0	yes
33463	20.55	1	3	7	Primary infertility	No	No	live birth group	34.4	33	0	0	no	no	no	0	0	no
36559	27.06	2	14	7	Primary infertility	No	No	non-live birth group	34.4	39	0	0	no	no	no	0	0	no
37728	18.78	1	4	7	Secondary infertility	Yes	No	live birth group	34.4	38	1	0	no	no	no	0	1	no
39783	22.37	1	3	8.1	Secondary infertility	No	No	non-live birth group	34.4	32	0	1	yes	no	no	0	1	no
42318	23.44	1	2	8	Primary infertility	No	No	live birth group	34.4	43	0	0	no	no	no	0	0	no
20590	31.59	2	1	7	Secondary infertility	Yes	No	non-live birth group	34.5	33	0	3	no	no	no	2	3	no
29685	19.83	1	1	10	Secondary infertility	No	No	live birth group	34.5	34	0	1	no	no	no	1	1	no
30366	25.2	1	5	9.3	Secondary infertility	No	No	live birth group	34.5	34	0	1	no	no	no	1	1	no
41938	26.45	1	2	11.2	Secondary infertility	No	No	non-live birth group	34.5	36	0	1	no	yes	yes	1	1	no
25768	22.04	2	1	9	Secondary infertility	No	No	live birth group	34.5	40	1	2	no	no	no	0	3	no
25857	17.48	2	1	9.5	Secondary infertility	No	No	live birth group	34.5	37	1	0	no	no	no	0	1	no
31047	22.89	1	2	8.8	Secondary infertility	No	No	live birth group	34.5	33	0	1	no	no	no	0	1	no
35803	24.84	1	5	8.5	Secondary infertility	Yes	No	non-live birth group	34.5	33	1	1	no	no	no	0	2	no
37181	17.15	1	2	8.5	Primary infertility	No	No	live birth group	34.5	33	0	0	no	no	no	0	0	no
21091	19.14	2	3	11.4	Secondary infertility	No	No	non-live birth group	34.6	33	1	1	no	no	no	0	2	no
27476	17.71	2	3	8.7	Secondary infertility	No	No	live birth group	34.6	30	0	2	no	no	no	0	2	no
32254	27.18	2	3	9.4	Primary infertility	No	No	live birth group	34.6	37	0	0	no	no	no	0	0	no
31160	19.88	1	2	7.5	Secondary infertility	Yes	No	non-live birth group	34.7	38	1	1	no	no	no	1	2	yes
42948	26.84	1	1	8.5	Secondary infertility	No	No	live birth group	34.7	34	1	4	no	no	no	1	5	no
23252	22.48	2	1	10	Secondary infertility	No	No	non-live birth group	34.7	41	1	0	no	no	no	0	1	no
31017	21.93	1	5	12	Secondary infertility	No	No	live birth group	34.7	55	2	0	no	no	no	0	2	no
32041	21.63	2	3	9.5	Secondary infertility	No	No	non-live birth group	34.7	38	1	5	no	no	no	0	6	no
38840	23.73	2	1	10	Secondary infertility	No	No	non-live birth group	34.7	34	0	2	no	no	no	0	2	no
42986	19.98	1	6	10	Primary infertility	Yes	No	non-live birth group	34.7	37	0	0	no	no	no	0	0	no
43376	17.72	2	1	7.9	Secondary infertility	Yes	No	non-live birth group	34.7	38	0	3	no	no	no	0	3	no
32836	24.34	1	1	10	Secondary infertility	Yes	No	live birth group	34.8	36	0	3	no	no	no	2	3	yes
29045	29	2	4	11.6	Secondary infertility	Yes	No	non-live birth group	34.8	31	0	1	no	no	yes	1	1	no
28163	20.2	1	5	8.6	Secondary infertility	No	No	non-live birth group	34.8	37	0	1	no	no	no	0	1	yes
30891	21.48	2	7	12	Secondary infertility	No	No	live birth group	34.8	43	0	2	no	no	no	0	2	no
31147	24.65	2	9	9	Secondary infertility	Yes	No	live birth group	34.8	42	1	0	no	no	no	0	1	no
33807	22.96	1	2	11.3	Secondary infertility	Yes	No	non-live birth group	34.8	34	2	0	no	no	no	0	2	no
37466	18.73	2	5	7	Secondary infertility	No	No	non-live birth group	34.8	36	0	1	no	no	no	0	1	no
44714	20.93	1	4	7	Secondary infertility	No	No	non-live birth group	34.8	36	1	2	no	no	no	0	3	no
29492	21.22	2	1	8.5	Secondary infertility	Yes	No	non-live birth group	34.9	32	0	1	no	no	no	0	1	no
29541	18.59	1	11	9.5	Secondary infertility	No	No	non-live birth group	34.9	33	0	1	no	no	no	0	1	no
30325	20.81	2	7	12	Secondary infertility	No	No	non-live birth group	34.9	35	1	1	no	no	no	0	2	yes
30831	26.35	1	1	11	Secondary infertility	No	No	live birth group	34.9	35	0	1	no	no	no	0	1	no
31132	19.14	1	1	12	Secondary infertility	No	No	live birth group	34.9	37	1	0	no	no	no	0	1	no
37286	25.33	1	2	12.2	Primary infertility	No	No	non-live birth group	34.9	36	0	0	no	no	no	0	0	no
44133	20.83	1	6	10	Secondary infertility	No	No	non-live birth group	34.9	33	1	1	no	no	no	0	2	no
37378	24.84	1	2	8	Secondary infertility	No	No	non-live birth group	35	35	0	4	no	no	no	2	4	no
33487	20.13	1	5	7	Secondary infertility	No	No	non-live birth group	35	40	1	4	no	no	no	2	5	yes
41196	20.55	1	1	8	Secondary infertility	No	No	non-live birth group	35	37	0	2	no	no	no	2	2	no
21573	17.48	2	1	10.5	Secondary infertility	No	Yes	live birth group	35	34	0	1	no	no	no	1	1	no
33655	19.61	2	2	7.5	Secondary infertility	No	No	non-live birth group	35	23	0	1	no	no	no	1	1	no
35856	20.34	1	2	8.5	Secondary infertility	No	No	non-live birth group	35	35	0	3	no	no	no	1	3	yes
33386	22.05	2	1	8.5	Secondary infertility	No	No	live birth group	35	31	0	4	no	no	no	1	4	no
32833	24.44	1	1	9	Secondary infertility	No	No	live birth group	35	36	1	1	no	no	no	1	2	no
30999	16	1	3	13.3	Primary infertility	No	No	non-live birth group	35	35	0	0	no	no	no	0	0	no
41230	18.43	1	2	9	Secondary infertility	No	No	live birth group	35	40	0	1	no	no	no	0	1	no
25750	18.9	2	3	9.1	Secondary infertility	No	No	live birth group	35	42	1	2	no	no	no	0	3	no
30256	19.72	2	2	7.8	Secondary infertility	No	No	non-live birth group	35	41	1	0	no	no	no	0	1	no
30855	19.83	1	1	8	Primary infertility	No	No	non-live birth group	35	37	0	0	no	no	no	0	0	no
33567	19.92	2	1	7.5	Secondary infertility	Yes	No	non-live birth group	35	37	1	1	no	no	no	0	2	no
34651	19.96	2	3	7.5	Secondary infertility	No	No	non-live birth group	35	40	0	1	no	no	no	0	1	no
37905	19.98	1	2	9	Secondary infertility	No	No	non-live birth group	35	33	1	1	no	no	no	0	2	no
37147	19.98	1	1	8	Secondary infertility	No	No	live birth group	35	33	0	1	no	no	no	0	1	no
23437	20.32	2	3	10	Secondary infertility	No	No	non-live birth group	35	36	1	1	no	no	no	0	2	no
34372	20.34	1	2	8	Primary infertility	No	No	non-live birth group	35	34	0	0	no	no	no	0	0	yes
18029	20.4	2	8	7	Secondary infertility	No	No	non-live birth group	35	35	1	0	no	no	no	0	1	no
29376	20.9	1	1	9	Secondary infertility	No	No	live birth group	35	35	1	1	no	no	no	0	2	no
39377	21.23	2	2	7	Secondary infertility	No	No	non-live birth group	35	37	0	0	no	no	no	0	0	no
38102	21.23	1	8	8	Primary infertility	No	No	live birth group	35	42	2	0	no	no	no	0	2	no
43655	21.24	1	3	11	Primary infertility	No	No	non-live birth group	35	35	0	0	no	no	no	0	0	no
33916	21.48	2	2	9	Secondary infertility	No	No	live birth group	35	37	1	3	no	no	no	0	4	no
30910	21.51	1	2	12	Primary infertility	No	No	live birth group	35	36	0	0	no	no	no	0	0	no
33613	22.21	2	6	7	Secondary infertility	Yes	No	non-live birth group	35	36	1	2	no	no	no	0	3	no
38387	22.22	1	10	9.4	Secondary infertility	No	No	non-live birth group	35	41	1	0	no	no	no	0	1	no
33244	22.83	1	2	8.5	Secondary infertility	No	No	non-live birth group	35	39	1	2	no	no	no	0	3	no
34268	23.5	1	2	7.5	Primary infertility	No	No	non-live birth group	35	38	0	0	no	no	no	0	0	no
35877	23.88	1	5	8.5	Secondary infertility	No	No	live birth group	35	36	1	2	no	no	no	0	3	no
40549	24.03	2	5	8.8	Primary infertility	No	No	non-live birth group	35	40	0	0	no	no	no	0	0	no
31977	24.56	1	16	9.2	Primary infertility	Yes	No	non-live birth group	35	44	0	0	no	no	no	0	0	no
33758	25.34	1	13	10.6	Secondary infertility	No	No	non-live birth group	35	39	1	3	no	no	no	0	4	no
24697	25.51	2	11	10	Secondary infertility	No	No	non-live birth group	35	44	1	0	no	no	no	0	1	no
37424	25.71	1	5	7.4	Secondary infertility	No	No	non-live birth group	35	33	1	0	no	no	no	0	1	no
35695	26.04	2	5	8.5	Secondary infertility	Yes	No	non-live birth group	35	39	1	0	no	yes	no	0	1	no
30560	26.04	1	2	8	Secondary infertility	No	No	live birth group	35	35	1	0	no	no	no	0	1	no
35911	26.37	2	2	9.1	Secondary infertility	No	No	live birth group	35	39	1	4	no	no	no	0	5	no
28597	27.97	1	7	9.1	Primary infertility	Yes	No	non-live birth group	35	40	0	0	no	no	no	0	0	no
51213	20.55	2	1	9	Secondary infertility	No	No	live birth group	35.1	37	0	2	no	no	no	2	2	no
44373	17.48	2	1	10.5	Secondary infertility	No	Yes	live birth group	35.1	37	0	2	no	no	no	1	2	no
39767	23.15	2	8	8.3	Secondary infertility	No	No	non-live birth group	35.1	38	0	1	no	no	no	1	1	no
44092	23.44	2	3	7.6	Secondary infertility	No	No	non-live birth group	35.1	36	0	1	no	no	no	1	1	no
40289	16	1	3	13.3	Primary infertility	No	No	non-live birth group	35.1	37	0	0	no	no	no	0	0	no
24388	17.09	1	2	8.2	Secondary infertility	No	No	non-live birth group	35.1	31	1	1	no	no	no	0	2	no
40334	19.72	1	1	10	Secondary infertility	No	No	non-live birth group	35.1	32	0	3	no	no	no	0	3	no
24574	21.63	1	9	8.1	Secondary infertility	Yes	No	non-live birth group	35.1	37	1	1	no	no	no	0	2	no
41613	22.21	2	6	7	Secondary infertility	Yes	No	non-live birth group	35.1	38	1	0	no	no	no	0	1	no
35347	19.98	1	1	8	Secondary infertility	No	No	live birth group	35.2	37	0	2	no	no	no	1	2	no
35678	20.13	2	5	9	Secondary infertility	No	No	non-live birth group	35.2	39	1	1	no	no	no	1	2	yes
34260	26.04	1	2	8	Secondary infertility	No	No	live birth group	35.2	35	0	1	no	no	no	1	1	yes
42663	18.67	1	3	8	Secondary infertility	No	No	live birth group	35.2	38	0	1	no	no	no	0	1	yes
39112	20.44	1	6	8.2	Primary infertility	No	No	non-live birth group	35.2	34	0	0	no	no	no	0	0	no
41322	22.66	1	2	11	Secondary infertility	No	No	non-live birth group	35.2	35	1	2	no	no	no	0	3	yes
45233	22.83	2	3	9	Secondary infertility	No	No	live birth group	35.2	39	1	2	no	no	no	0	3	no
24673	22.86	2	9	8.9	Secondary infertility	No	Yes	non-live birth group	35.2	36	1	0	no	no	no	0	1	yes
43246	24.84	1	2	8	Secondary infertility	No	No	non-live birth group	35.2	39	0	2	no	no	no	0	2	no
32922	25	2	2	11	Secondary infertility	No	No	live birth group	35.2	35	1	3	no	no	no	0	4	no
37905	19.98	1	3	9	Secondary infertility	No	No	non-live birth group	35.3	33	1	1	no	no	no	0	2	no
44657	24.35	1	2	8	Primary infertility	Yes	No	live birth group	35.3	40	0	0	yes	no	no	0	0	no
26358	25.34	1	13	10.6	Secondary infertility	No	No	non-live birth group	35.3	37	1	1	no	no	no	0	2	no
25310	22.89	2	1	7	Secondary infertility	No	No	live birth group	35.4	35	0	1	no	no	no	1	1	no
24695	24.56	1	2	7	Secondary infertility	Yes	No	non-live birth group	35.4	42	0	2	no	no	no	1	2	no
27756	15.22	1	4	13.4	Primary infertility	No	No	live birth group	35.4	33	0	0	no	no	no	0	0	no
41416	19.72	2	2	7.8	Secondary infertility	Yes	Yes	non-live birth group	35.4	39	1	0	no	no	no	0	1	no
51321	19.96	2	3	7.5	Secondary infertility	No	No	non-live birth group	35.4	37	1	0	no	no	no	0	1	no
40141	20.89	2	1	12.3	Secondary infertility	No	No	live birth group	35.4	33	0	2	no	no	no	0	2	no
27163	21.63	2	5	12	Secondary infertility	No	No	live birth group	35.4	35	1	0	no	no	no	0	1	no
43394	24.61	1	3	8	Secondary infertility	No	No	non-live birth group	35.4	32	0	2	no	no	no	0	2	yes
25087	23.31	1	2	8	Secondary infertility	No	No	non-live birth group	35.5	37	0	3	no	no	no	2	3	no
24453	24.22	2	1	9.1	Secondary infertility	No	No	non-live birth group	35.5	41	0	1	no	no	no	1	1	no
36715	18.9	2	3	9.1	Secondary infertility	No	No	live birth group	35.5	39	1	0	no	no	no	0	1	no
11824	20.31	2	4	9	Secondary infertility	No	No	live birth group	35.5	39	0	3	no	no	no	0	3	no
42536	20.34	1	2	8.5	Secondary infertility	Yes	No	non-live birth group	35.5	36	0	1	no	no	no	0	1	yes
27738	21.1	2	4	8	Secondary infertility	No	No	non-live birth group	35.5	37	1	0	no	no	no	0	1	no
40985	21.23	1	1	8.1	Secondary infertility	No	No	live birth group	35.5	37	0	2	no	no	no	0	2	yes
40531	26.67	1	3	11	Secondary infertility	No	No	live birth group	35.5	39	3	0	no	no	no	0	3	yes
34542	19.68	1	4	12	Secondary infertility	No	No	non-live birth group	35.6	38	0	4	no	no	no	0	4	no
44663	19.83	2	6	10	Secondary infertility	Yes	No	live birth group	35.6	40	0	1	no	no	no	0	1	no
26239	20.96	1	2	10.7	Secondary infertility	No	No	live birth group	35.6	36	1	0	no	no	no	0	1	no
39042	22.03	2	1	7	Secondary infertility	No	No	live birth group	35.7	39	0	2	no	no	no	2	2	no
41788	16.8	1	3	8	Secondary infertility	No	No	non-live birth group	35.7	37	1	0	no	no	no	0	1	yes
41725	19.83	1	1	8	Primary infertility	No	No	non-live birth group	35.7	38	0	0	no	no	no	0	0	no
42376	20.9	2	1	9	Secondary infertility	No	No	live birth group	35.7	37	1	0	no	no	no	0	1	no
42510	21.51	1	2	12	Primary infertility	No	No	live birth group	35.7	33	0	0	no	no	no	0	0	no
35677	24.56	1	16	9.2	Primary infertility	Yes	No	non-live birth group	35.7	42	0	0	no	no	no	0	0	no
34311	26.37	2	2	9.1	Secondary infertility	No	No	live birth group	35.7	39	1	4	no	no	no	0	5	no
25637	20.34	1	8	8	Primary infertility	No	No	non-live birth group	35.8	30	0	0	no	no	no	0	0	no
32832	21.23	1	8	8	Primary infertility	No	No	live birth group	35.9	38	0	1	no	no	no	1	1	no
32836	21.23	1	1	9	Secondary infertility	No	No	live birth group	35.9	38	0	1	no	no	no	1	1	no
42678	23.5	2	2	7.5	Primary infertility	Yes	No	non-live birth group	35.9	37	0	0	no	no	no	0	0	no
30186	24.01	1	1	7	Secondary infertility	No	No	non-live birth group	36	39	1	6	no	no	no	2	7	no
43899	21.09	2	2	9.5	Secondary infertility	No	No	non-live birth group	36	35	1	2	no	no	no	2	3	no
35182	23.03	1	4	10.2	Secondary infertility	No	No	live birth group	36	37	1	1	no	no	no	1	2	no
38630	18.43	1	2	9	Secondary infertility	No	No	live birth group	36	43	0	2	no	no	no	0	2	no
26963	22.06	1	9	9.8	Secondary infertility	Yes	No	live birth group	36	41	1	0	no	yes	no	0	1	no
38969	23.44	2	11	8.8	Secondary infertility	No	No	non-live birth group	36	36	1	1	no	no	no	0	2	no
30519	20.57	1	4	10	Secondary infertility	No	No	non-live birth group	36.1	40	1	2	no	no	no	1	3	no
44638	19.29	1	8	9.5	Secondary infertility	No	No	non-live birth group	36.1	49	2	1	no	no	no	0	3	no
39429	22.58	2	10	8	Secondary infertility	No	No	non-live birth group	36.1	41	0	2	no	no	no	0	2	no
44108	26.04	1	1	9	Secondary infertility	No	No	live birth group	36.2	41	2	2	no	no	no	2	4	no
22270	17.9	1	4	7.9	Secondary infertility	No	No	non-live birth group	36.2	31	1	3	no	no	no	0	4	no
24407	19.14	1	4	11.5	Secondary infertility	No	No	live birth group	36.2	42	2	0	no	no	no	0	2	no
33285	20.2	1	7	9.4	Secondary infertility	No	No	live birth group	36.2	34	0	1	no	no	no	0	1	yes
38728	20.7	1	3	11.5	Secondary infertility	No	No	live birth group	36.2	43	0	2	no	no	no	0	2	no
29646	22.22	1	1	7.5	Secondary infertility	No	No	non-live birth group	36.2	34	1	2	no	no	no	0	3	yes
35987	24.34	2	8	10.6	Secondary infertility	No	No	non-live birth group	36.2	37	1	1	no	no	no	0	2	yes
44780	24.44	1	1	8.3	Secondary infertility	No	No	non-live birth group	36.3	33	0	2	no	no	no	2	2	no
26311	17.33	2	1	7.8	Secondary infertility	Yes	No	non-live birth group	36.3	34	0	3	no	no	no	1	3	no
36023	18.36	1	7	10	Secondary infertility	No	No	live birth group	36.3	40	0	2	no	no	no	0	2	no
34919	20.2	2	3	12	Secondary infertility	No	No	live birth group	36.3	37	0	2	no	no	no	0	2	no
37250	20.45	2	6	10	Secondary infertility	No	No	live birth group	36.3	42	1	3	no	no	no	0	4	yes
25010	21.61	1	2	12.1	Secondary infertility	No	No	non-live birth group	36.3	40	1	0	no	no	no	0	1	no
23348	23.19	2	1	8.3	Secondary infertility	No	No	non-live birth group	36.3	31	0	1	no	no	no	0	1	no
26197	23.44	2	1	12	Secondary infertility	No	No	live birth group	36.3	37	1	0	no	no	no	0	1	yes
27124	24.34	2	17	10	Primary infertility	No	No	live birth group	36.3	39	0	0	no	no	no	0	0	no
39988	26.17	1	2	8	Secondary infertility	No	No	non-live birth group	36.3	35	1	2	no	no	no	0	3	no
41537	33.75	2	6	10.1	Secondary infertility	Yes	No	non-live birth group	36.3	39	0	1	no	no	no	0	1	yes
28338	22.58	1	1	7	Secondary infertility	No	No	non-live birth group	36.4	42	1	1	no	no	no	1	2	yes
32473	24.91	2	5	12	Secondary infertility	Yes	No	non-live birth group	36.4	35	0	1	no	no	no	1	1	no
40933	19.07	1	3	9	Primary infertility	No	No	non-live birth group	36.4	36	0	0	no	no	no	0	0	no
24121	20.58	2	2	7	Secondary infertility	No	No	live birth group	36.4	39	1	3	no	no	no	0	4	no
16972	20.7	2	4	9	Secondary infertility	No	Yes	live birth group	36.4	37	1	0	no	no	no	0	1	no
29949	22.94	1	1	9	Primary infertility	No	No	non-live birth group	36.4	39	0	0	no	no	no	0	0	no
31723	24.14	2	2	10	Secondary infertility	No	Yes	live birth group	36.4	40	1	0	no	no	no	0	1	no
31582	21.45	1	5	8	Secondary infertility	Yes	No	non-live birth group	36.5	41	1	2	no	no	no	2	3	no
31290	23.88	1	1	9	Secondary infertility	No	No	live birth group	36.5	39	0	3	no	no	no	2	3	no
28959	19.1	1	3	8	Secondary infertility	No	No	non-live birth group	36.5	37	1	2	no	no	no	1	3	yes
34703	19.78	2	9	8	Secondary infertility	No	No	non-live birth group	36.5	38	1	2	no	no	no	1	3	no
32416	21.45	1	2	9.5	Secondary infertility	No	No	live birth group	36.5	40	0	1	no	yes	no	1	1	no
32360	21.76	1	2	7.5	Secondary infertility	No	No	live birth group	36.5	33	0	3	no	no	no	1	3	no
32650	19.4	2	6	11.2	Secondary infertility	No	No	non-live birth group	36.5	36	1	1	no	no	no	0	2	no
35278	21.19	2	9	10.1	Primary infertility	No	No	non-live birth group	36.5	38	0	0	no	no	no	0	0	no
31763	22.58	2	1	9.7	Primary infertility	No	No	non-live birth group	36.5	38	0	0	no	no	no	0	0	no
32289	22.83	1	3	9.4	Secondary infertility	No	No	live birth group	36.5	38	0	1	no	no	no	0	1	yes
35508	24.44	1	12	7.8	Secondary infertility	No	No	live birth group	36.5	43	1	4	no	no	no	0	5	no
9021	26.57	2	6	10.4	Secondary infertility	No	No	live birth group	36.5	36	1	1	no	no	no	0	2	no
24630	19.81	2	6	8.2	Secondary infertility	No	No	non-live birth group	36.6	39	1	2	no	no	no	1	3	yes
25461	21.78	1	1	7.5	Secondary infertility	No	No	non-live birth group	36.6	38	1	2	no	no	no	1	3	no
34640	19.47	1	2	7.5	Secondary infertility	Yes	No	non-live birth group	36.6	38	1	0	no	no	no	0	1	no
43479	20.81	1	5	8	Secondary infertility	No	No	non-live birth group	36.6	55	0	2	no	no	no	0	2	no
26374	26.56	1	15	10	Primary infertility	No	Yes	non-live birth group	36.6	40	0	0	no	no	no	0	0	no
30927	21.37	1	1	11	Secondary infertility	No	No	non-live birth group	36.7	37	0	2	no	no	no	2	2	yes
26928	19.53	2	4	9	Primary infertility	No	No	live birth group	36.7	37	0	0	no	no	no	0	0	no
28255	31.22	2	10	13	Primary infertility	Yes	No	live birth group	36.7	41	0	0	no	no	no	0	0	yes
24195	19.36	1	1	11	Secondary infertility	No	No	live birth group	36.8	40	1	3	no	no	no	2	4	no
24947	20.94	1	1	10	Secondary infertility	Yes	No	live birth group	36.8	34	1	2	no	no	no	1	3	no
24253	17.58	2	14	10	Secondary infertility	No	No	non-live birth group	36.8	33	0	1	no	no	no	0	1	no
31108	18.67	1	9	8	Primary infertility	No	No	live birth group	36.8	36	0	0	no	no	no	0	0	no
37648	20.03	1	4	9	Secondary infertility	No	No	live birth group	36.8	39	0	1	no	no	no	0	1	no
31422	21.09	1	6	8.5	Secondary infertility	No	No	non-live birth group	36.8	38	1	1	no	no	no	0	2	no
31196	22.94	1	5	10.1	Secondary infertility	No	No	live birth group	36.8	48	1	1	no	no	no	0	2	no
35210	33.67	2	3	11.1	Primary infertility	Yes	No	non-live birth group	36.8	38	0	0	no	no	no	0	0	yes
26587	21.83	2	1	10.5	Secondary infertility	No	No	live birth group	36.9	44	1	3	no	no	no	1	4	no
42487	22.27	1	1	8.5	Secondary infertility	No	No	live birth group	36.9	40	1	1	no	no	no	1	2	yes
42902	22.06	1	6	8.5	Secondary infertility	No	No	non-live birth group	36.9	37	1	0	no	no	no	0	1	no
32424	22.58	1	2	9.5	Secondary infertility	No	No	live birth group	36.9	37	1	0	no	no	no	0	1	no
42168	23.44	2	5	9	Secondary infertility	Yes	No	non-live birth group	36.9	44	1	3	no	no	no	0	4	no
26225	24.03	1	14	10.2	Secondary infertility	No	No	non-live birth group	36.9	41	0	4	no	no	no	0	4	no
27924	24.34	2	2	7.5	Secondary infertility	Yes	Yes	non-live birth group	36.9	41	1	1	no	no	no	0	2	no
32699	26.56	1	2	9.5	Secondary infertility	Yes	No	live birth group	37	38	1	1	no	no	no	1	2	no
41889	19.82	2	2	10.5	Secondary infertility	Yes	No	live birth group	37	38	1	0	no	no	no	0	1	no
31799	22.51	2	7	8.1	Secondary infertility	Yes	No	non-live birth group	37	42	1	1	no	no	no	0	2	yes
44959	22.58	1	1	9.5	Secondary infertility	No	No	non-live birth group	38	40	1	2	no	no	no	2	3	yes
31604	20.55	1	1	7.9	Secondary infertility	No	No	live birth group	38	38	1	3	no	no	no	2	4	no
43751	20.03	2	5	9	Secondary infertility	No	No	non-live birth group	38	39	1	1	no	no	no	1	2	yes
42767	19.15	1	10	11	Secondary infertility	No	No	non-live birth group	38	40	1	1	no	no	no	1	2	no
40476	20.03	1	1	10	Secondary infertility	No	No	non-live birth group	38	38	1	1	no	no	no	1	2	no
36760	27.97	2	1	8.5	Secondary infertility	No	No	non-live birth group	38	30	0	1	no	no	no	1	1	no
34434	22.64	2	1	11	Secondary infertility	No	No	non-live birth group	38	34	2	3	no	no	no	1	5	no
30334	26.53	2	4	8	Secondary infertility	No	No	non-live birth group	38	37	0	1	yes	no	no	1	1	no
25190	20.03	1	1	8	Secondary infertility	No	No	non-live birth group	38	38	1	2	no	no	no	1	3	no
18537	27.55	2	1	8.5	Secondary infertility	No	Yes	non-live birth group	38	38	0	1	no	no	no	1	1	no
37207	20.44	2	10	9.2	Secondary infertility	No	No	live birth group	38	43	0	1	no	no	no	1	1	no
28944	16.63	2	1	13	Secondary infertility	No	No	live birth group	38	40	0	2	no	no	no	1	2	no
27535	21.37	1	3	10.2	Secondary infertility	No	No	live birth group	38	41	1	1	no	no	no	1	2	yes
25320	21.08	2	1	9	Secondary infertility	No	No	live birth group	38	42	1	2	no	no	no	1	3	no
24889	22.15	1	2	7.5	Secondary infertility	No	No	live birth group	38	39	1	1	no	no	no	1	2	no
23395	21.48	2	9	7	Secondary infertility	No	Yes	live birth group	38	40	1	1	no	no	no	1	2	no
44859	19.83	1	4	8	Secondary infertility	No	No	non-live birth group	38	40	1	0	no	no	no	0	1	yes
44081	16.89	2	4	8.5	Secondary infertility	No	No	non-live birth group	38	41	1	0	no	no	no	0	1	no
42713	20.2	1	2	9	Secondary infertility	No	No	non-live birth group	38	38	0	1	no	no	no	0	1	no
41564	24.97	1	2	9	Secondary infertility	No	No	non-live birth group	38	41	2	2	no	no	no	0	4	no
39292	24.3	1	1	7	Secondary infertility	No	No	non-live birth group	38	40	2	2	no	no	no	0	4	no
39221	18.36	1	4	7.7	Secondary infertility	No	No	non-live birth group	38	38	1	0	no	no	no	0	1	yes
38152	19.56	2	3	7	Secondary infertility	No	No	non-live birth group	38	33	1	0	no	no	no	0	1	no
34189	21.78	2	1	12.3	Secondary infertility	No	No	non-live birth group	38	35	0	1	no	no	no	0	1	no
34097	21.78	1	7	8	Primary infertility	No	No	non-live birth group	38	39	0	0	no	no	no	0	0	no
33718	22.03	1	1	11.1	Secondary infertility	No	No	non-live birth group	38	44	1	4	no	no	no	0	5	no
32436	18	1	2	9	Secondary infertility	No	No	non-live birth group	38	37	1	1	no	no	no	0	2	no
32216	19.56	1	2	7.4	Secondary infertility	No	No	non-live birth group	38	37	2	0	no	no	no	0	2	no
30290	22.04	1	7	10.1	Primary infertility	No	No	non-live birth group	38	37	0	0	no	no	no	0	0	no
28020	21.64	1	1	9	Secondary infertility	No	No	non-live birth group	38	39	0	2	no	no	no	0	2	yes
27926	25.89	1	2	9	Secondary infertility	No	No	non-live birth group	38	39	1	1	no	no	no	0	2	no
27889	21.23	2	1	7.8	Secondary infertility	No	No	non-live birth group	38	37	2	2	no	no	no	0	4	no
26718	23.34	1	4	7.8	Secondary infertility	No	No	non-live birth group	38	41	1	1	no	no	no	0	2	no
26608	23.42	1	13	9	Primary infertility	Yes	No	non-live birth group	38	35	0	0	no	no	no	0	0	no
26195	20.17	2	2	8.9	Secondary infertility	No	No	non-live birth group	38	35	1	1	no	no	no	0	2	yes
25770	19.29	2	2	8	Secondary infertility	No	No	non-live birth group	38	38	1	0	no	no	no	0	1	no
23985	22.66	1	9	7.3	Secondary infertility	No	No	non-live birth group	38	42	1	0	no	no	no	0	1	yes
23639	22.03	2	3	8.6	Secondary infertility	No	No	non-live birth group	38	45	0	2	no	no	no	0	2	no
23617	18.36	2	1	7	Primary infertility	No	No	non-live birth group	38	44	0	0	no	no	no	0	0	yes
44556	23.31	2	3	10.6	Primary infertility	No	No	live birth group	38	36	0	0	no	no	no	0	0	no
42956	23.44	1	10	13.1	Secondary infertility	No	No	live birth group	38	40	1	0	no	no	no	0	1	no
40323	21.76	1	1	10.2	Primary infertility	No	No	live birth group	38	40	0	0	no	no	no	0	0	no
39836	23.23	1	3	9	Primary infertility	No	No	live birth group	38	40	0	0	no	no	no	0	0	no
36230	22.19	1	1	9.8	Secondary infertility	No	No	live birth group	38	36	1	1	no	no	no	0	2	no
33740	25.22	2	4	10.4	Secondary infertility	No	No	live birth group	38	41	1	2	no	no	no	0	3	no
33146	20.45	1	3	12.3	Secondary infertility	No	No	live birth group	38	38	1	5	no	no	no	0	6	no
33089	18.55	1	6	10.5	Secondary infertility	No	No	live birth group	38	39	0	3	no	no	no	0	3	no
32834	21.94	1	1	8	Secondary infertility	No	No	live birth group	38	33	1	1	no	no	no	0	2	no
32714	20.96	1	2	9	Secondary infertility	No	No	live birth group	38	40	0	1	no	no	no	0	1	no
32488	20.89	2	2	8	Secondary infertility	Yes	No	live birth group	38	35	2	2	no	no	no	0	4	yes
31040	25.22	2	2	12	Secondary infertility	Yes	No	live birth group	38	37	2	0	no	no	no	0	2	no
30948	22.86	1	2	7.5	Secondary infertility	No	No	live birth group	38	41	1	0	no	no	no	0	1	yes
30391	22.48	1	3	11.6	Secondary infertility	No	No	live birth group	38	40	1	0	no	no	no	0	1	no
29784	24.22	2	1	10	Primary infertility	No	No	live birth group	38	38	0	0	no	no	no	0	0	no
29163	19.88	1	1	9	Secondary infertility	No	No	live birth group	38	41	1	1	no	no	no	0	2	yes
27214	20.44	2	2	7.5	Secondary infertility	No	No	live birth group	38	37	1	2	no	no	no	0	3	no
26472	17.97	1	3	10	Secondary infertility	No	No	live birth group	38	38	1	2	no	yes	no	0	3	no
31838	21.45	1	3	8.8	Secondary infertility	No	No	non-live birth group	38.1	39	1	3	no	no	no	1	4	yes
38759	20.45	1	1	8.5	Secondary infertility	No	No	non-live birth group	38.1	44	1	0	no	no	no	0	1	no
34418	20.81	2	5	10	Secondary infertility	No	No	non-live birth group	38.1	32	2	2	no	no	no	0	4	no
31297	23.74	1	6	11.5	Secondary infertility	Yes	No	live birth group	38.2	40	1	1	no	no	no	1	2	no
23018	20.7	2	2	7	Secondary infertility	No	No	live birth group	38.3	46	0	3	no	no	no	2	3	no
42307	19.83	1	1	9.5	Secondary infertility	Yes	No	non-live birth group	38.3	32	1	1	no	no	no	0	2	no
41519	24.84	1	2	8.5	Secondary infertility	No	No	non-live birth group	38.3	39	1	1	no	no	no	0	2	no
40718	23.23	1	3	7	Secondary infertility	No	No	non-live birth group	38.3	37	1	3	no	no	no	0	4	no
25006	27.22	1	2	9.2	Secondary infertility	Yes	No	non-live birth group	38.3	42	1	4	no	no	no	0	5	no
25889	23.11	1	2	7.5	Secondary infertility	No	No	non-live birth group	38.4	41	1	4	no	no	no	2	5	no
37360	20.03	1	1	7	Secondary infertility	Yes	No	live birth group	38.4	38	1	3	no	no	no	0	4	yes
42110	18.97	1	3	8	Secondary infertility	No	No	non-live birth group	38.5	40	1	3	no	no	no	0	4	no
36772	18.13	2	3	9	Secondary infertility	No	No	non-live birth group	38.5	40	0	2	no	no	no	0	2	no
25426	19.95	1	7	9.9	Secondary infertility	No	No	non-live birth group	38.5	41	1	3	no	no	no	0	4	no
15408	23.44	2	11	8.8	Secondary infertility	No	No	non-live birth group	38.5	40	0	5	no	no	no	0	5	no
42826	18.43	1	2	7.6	Secondary infertility	No	No	live birth group	38.5	39	1	3	no	no	no	0	4	no
42042	23.07	1	14	9.7	Secondary infertility	No	No	live birth group	38.5	45	1	0	no	no	no	0	1	no
39698	18.83	2	5	9.5	Secondary infertility	No	No	live birth group	38.5	39	1	3	no	no	no	0	4	no
31412	20.81	1	1	7.5	Secondary infertility	No	No	non-live birth group	38.6	39	3	1	no	no	no	1	4	no
42542	28	1	1	8	Secondary infertility	No	No	non-live birth group	38.6	37	0	3	no	no	no	0	3	no
40037	19.56	2	6	8.5	Secondary infertility	No	No	live birth group	38.6	44	1	0	no	no	no	0	1	yes
40301	22.04	1	2	9.5	Secondary infertility	No	No	non-live birth group	38.7	37	1	6	no	no	no	2	7	no
35129	21.48	1	1	10.5	Secondary infertility	No	No	non-live birth group	38.7	39	1	2	no	no	no	0	3	no
28865	18.99	1	12	8	Secondary infertility	No	No	live birth group	38.7	39	1	1	no	no	no	0	2	no
33362	20.55	2	2	8.5	Secondary infertility	Yes	No	non-live birth group	38.8	40	1	3	no	no	no	2	4	no
35948	26.04	1	2	9.8	Secondary infertility	Yes	No	live birth group	38.8	43	0	3	no	no	no	1	3	yes
36215	26.81	1	15	13	Primary infertility	No	No	non-live birth group	38.8	43	0	0	no	yes	no	0	0	no
27950	19.43	2	6	8	Secondary infertility	No	No	non-live birth group	38.8	36	0	3	no	no	no	0	3	no
24877	22.21	2	2	9.3	Secondary infertility	No	No	non-live birth group	38.8	42	1	1	no	no	no	0	2	no
38192	20.5	1	2	11.5	Secondary infertility	No	No	live birth group	38.8	36	1	1	no	no	no	0	2	no
36110	23.42	1	1	9	Secondary infertility	No	No	non-live birth group	38.9	38	1	3	no	no	no	0	4	no
35693	20.57	1	1	10	Secondary infertility	No	No	non-live birth group	39	38	1	3	no	no	no	2	4	yes
31450	27.69	2	2	10	Secondary infertility	No	No	non-live birth group	39	39	1	1	no	no	no	1	2	no
44343	19	2	1	8.6	Secondary infertility	No	No	non-live birth group	39	39	1	1	no	no	yes	0	2	no
41081	22.07	1	1	9.5	Secondary infertility	No	No	non-live birth group	39	36	2	1	no	no	no	0	3	no
37424	25.71	2	5	7.4	Secondary infertility	No	No	non-live birth group	39	33	1	0	no	no	no	0	1	no
36048	18.07	1	5	8.9	Secondary infertility	No	No	non-live birth group	39	32	1	0	no	no	no	0	1	no
27638	29.14	2	17	9.5	Secondary infertility	Yes	No	non-live birth group	39	44	0	1	no	no	no	0	1	no
27299	20.94	2	4	7.5	Secondary infertility	No	No	non-live birth group	39	37	1	3	no	no	no	0	4	no
41026	20.55	1	6	8.5	Secondary infertility	No	No	live birth group	39	43	1	0	no	no	no	0	1	no
34292	17.63	1	10	8	Secondary infertility	No	No	non-live birth group	39.1	40	1	0	no	no	no	0	1	no
9936	22.48	2	5	11.7	Secondary infertility	No	No	non-live birth group	39.1	39	1	1	no	no	no	0	2	yes
33501	22.35	1	1	7.4	Secondary infertility	No	No	live birth group	39.1	39	2	0	no	no	no	0	2	no
42297	28.3	1	4	13.5	Secondary infertility	No	No	live birth group	39.2	37	2	1	no	no	no	2	3	no
45182	23.42	1	1	7	Secondary infertility	No	No	non-live birth group	39.2	40	2	2	no	no	no	1	4	no
29934	20.81	1	3	7.5	Secondary infertility	No	No	non-live birth group	39.2	43	1	2	no	no	no	0	3	no
25805	19.92	1	2	13.2	Secondary infertility	No	No	live birth group	39.2	39	1	1	no	no	no	0	2	no
25809	24.35	2	16	9.6	Secondary infertility	No	No	non-live birth group	39.3	45	0	1	no	no	no	1	1	no
39557	37.18	1	2	9.9	Secondary infertility	No	No	non-live birth group	39.3	39	1	0	no	yes	no	0	1	no
32338	22.1	2	3	8.1	Secondary infertility	No	No	non-live birth group	39.3	42	1	0	no	no	no	0	1	no
25242	26.08	2	6	10.7	Secondary infertility	No	No	live birth group	39.3	39	1	1	no	no	no	0	2	no
29756	20.03	1	2	10	Secondary infertility	No	No	live birth group	39.4	39	1	2	no	no	no	2	3	yes
43978	21.64	1	3	9	Secondary infertility	No	No	non-live birth group	39.4	39	0	1	no	no	no	1	1	yes
31469	20	1	4	7.5	Secondary infertility	No	No	live birth group	39.4	39	0	1	no	no	no	1	1	no
33229	19.56	1	10	8	Secondary infertility	No	No	non-live birth group	39.4	39	0	2	no	no	no	0	2	no
33978	25.64	1	2	9.1	Secondary infertility	Yes	No	non-live birth group	39.5	40	0	7	no	no	no	2	7	yes
37832	22.31	2	1	8.5	Secondary infertility	No	No	non-live birth group	39.5	44	1	2	no	no	no	1	3	no
33382	21.36	1	14	8.5	Secondary infertility	No	No	non-live birth group	39.5	39	0	1	no	no	no	0	1	no
27501	19.53	2	1	8.2	Secondary infertility	No	No	non-live birth group	39.5	49	1	1	no	no	no	0	2	no
26056	21.48	2	5	8	Secondary infertility	No	No	non-live birth group	39.5	35	0	3	no	no	no	0	3	no
24000	22.66	2	4	9	Secondary infertility	No	No	non-live birth group	39.5	42	1	1	no	no	no	0	2	yes
28753	25.71	2	10	8.5	Primary infertility	No	No	non-live birth group	39.6	42	2	0	no	no	no	0	2	no
22539	23.88	2	1	9	Secondary infertility	No	No	non-live birth group	39.6	40	2	1	no	no	no	0	3	no
31121	22.83	1	2	7.9	Secondary infertility	No	No	live birth group	39.6	42	2	0	no	no	no	0	2	no
38724	23.11	1	5	8	Secondary infertility	No	No	non-live birth group	39.7	41	0	1	no	no	no	0	1	no
40016	23.31	1	3	10.1	Secondary infertility	No	No	live birth group	39.8	45	0	3	no	no	no	1	3	no
40832	20.81	2	4	8.8	Secondary infertility	No	No	non-live birth group	39.8	40	1	1	no	no	no	0	2	no
27860	21.01	1	1	7	Secondary infertility	No	No	non-live birth group	39.9	36	0	3	no	no	no	1	3	yes
26076	21.48	1	12	9	Primary infertility	No	No	non-live birth group	39.9	43	0	0	no	no	no	0	0	no
33516	18.22	2	4	8.4	Primary infertility	No	Yes	non-live birth group	40	41	0	0	no	no	no	0	0	no
29274	20.31	1	3	7.2	Secondary infertility	No	No	non-live birth group	40	43	0	3	no	no	no	0	3	no
28583	20.57	1	1	8	Secondary infertility	No	No	live birth group	40.1	42	1	5	no	no	no	2	6	no
35568	22.27	2	3	8.8	Secondary infertility	No	No	non-live birth group	40.1	41	1	1	no	no	no	0	2	no
31057	22.14	2	3	8	Secondary infertility	No	No	non-live birth group	40.1	41	1	1	no	no	no	0	2	no
25149	20.96	1	1	9	Secondary infertility	No	No	non-live birth group	40.3	44	1	3	no	no	no	0	4	no
21599	23.51	2	4	12	Secondary infertility	No	No	non-live birth group	40.4	43	1	1	no	no	no	1	2	no
31920	21.88	2	2	8.5	Secondary infertility	Yes	No	live birth group	40.4	40	1	1	no	no	no	0	2	no
41250	25.3	1	5	9	Secondary infertility	No	No	live birth group	40.5	49	1	3	no	no	no	0	4	no
36068	20.03	1	2	12.5	Secondary infertility	No	No	non-live birth group	40.6	43	0	2	no	no	no	0	2	no
32624	20	1	3	8	Secondary infertility	No	No	non-live birth group	40.6	38	1	3	no	no	no	0	4	no
37203	21.23	1	2	9	Secondary infertility	No	No	live birth group	40.6	39	1	2	no	no	no	0	3	no
31464	23.14	1	1	10.8	Secondary infertility	No	No	live birth group	40.6	40	1	0	no	no	no	0	1	no
32814	23.11	1	2	7.5	Secondary infertility	No	No	non-live birth group	40.7	44	1	2	no	no	no	2	3	no
39299	20.28	2	2	8	Secondary infertility	No	No	non-live birth group	40.7	53	2	1	no	no	no	1	3	no
31282	21.33	1	1	7	Secondary infertility	No	No	non-live birth group	40.7	42	2	0	no	no	no	0	2	no
28526	20.83	1	3	7	Secondary infertility	No	No	live birth group	40.7	34	1	1	no	no	no	0	2	no
45285	20.7	2	6	11	Secondary infertility	No	No	non-live birth group	40.8	39	1	5	no	no	no	1	6	no
29906	26.17	1	2	7.5	Secondary infertility	No	No	non-live birth group	40.9	41	1	3	no	no	no	2	4	no
41779	25.22	1	3	12	Secondary infertility	No	No	non-live birth group	40.9	48	1	0	no	no	no	0	1	yes
41730	18.03	2	1	11	Secondary infertility	No	No	non-live birth group	40.9	40	1	2	no	no	no	0	3	no

## Sheet: adverse pregnancy outcomes
Brid	BMI	Transplant cycle	Infertility duration	Endometrial thickness on the transformation day	Infertility type	PCOS	EMS	adverse pregnancy outcomes（1=yes 0=No）	Maternal age	Male age	Number of births	Number of miscarriages	history of diabetes	history of hypertension	history of thyroid disease	Number of Early Spontaneous Abortion	number of pregnancies	Male smoking history
45447	20.7	2	3	7.4	Primary infertility	No	No	0	29.3	32	0	0	no	no	no	0	0	yes
45395	18.83	1	2	10.5	Primary infertility	No	No	0	27.6	29	0	0	no	no	no	0	0	no
44621	18.37	2	1	9	Secondary infertility	Yes	No	0	25.8	27	0	3	no	no	no	2	3	no
44561	16.8	1	1	7	Primary infertility	Yes	No	0	26.3	26	0	0	no	no	no	0	0	yes
44293	18.73	1	4	9	Primary infertility	No	No	0	28.1	34	0	0	no	no	no	0	0	no
44274	25.34	2	5	9.5	Secondary infertility	Yes	No	0	28.7	27	1	1	no	no	no	0	2	no
44106	25.45	1	6	9	Primary infertility	No	No	0	24.9	32	0	0	no	no	no	0	0	no
43668	21.23	1	1	8.5	Secondary infertility	No	No	0	27.5	29	0	1	no	no	no	1	1	no
43658	22.86	1	2	9	Primary infertility	No	No	0	29.3	30	0	0	no	no	no	0	0	yes
43609	18.59	1	4	7	Secondary infertility	No	No	0	29.6	37	0	2	no	no	no	1	2	no
43533	22.27	1	1	9	Secondary infertility	No	No	1	25.4	27	0	2	no	no	no	0	2	no
43441	27.77	1	6	7	Primary infertility	No	No	1	29.2	30	0	0	no	no	no	0	0	no
43378	20.83	2	3	8.5	Secondary infertility	No	No	1	29.9	31	0	1	no	no	no	1	1	yes
42926	23.44	1	1	7	Secondary infertility	No	No	1	25.3	29	0	2	no	no	no	2	2	no
42824	17.85	1	2	8	Primary infertility	No	No	1	27.8	32	0	0	no	no	no	0	0	no
42771	24.03	1	1	8.5	Secondary infertility	Yes	No	1	22.8	27	0	1	no	no	no	0	1	no
42507	20.82	1	1	7	Secondary infertility	Yes	No	1	27.6	27	0	1	no	no	no	1	1	no
42420	19.11	1	3	10	Primary infertility	Yes	No	1	27.5	30	0	0	no	no	no	0	0	yes
42413	25.22	2	1	11	Secondary infertility	Yes	No	0	26.7	28	0	1	no	no	no	1	1	no
42338	17.47	1	2	8.4	Primary infertility	No	No	0	29.2	31	0	0	no	no	no	0	0	no
41881	17.15	1	5	10.3	Primary infertility	No	No	0	29.3	31	0	0	no	no	no	0	0	no
41766	26.37	1	2	10.2	Secondary infertility	No	No	0	23.6	24	0	1	no	no	no	0	1	no
41700	21.78	1	3	10	Primary infertility	Yes	No	1	29.8	33	0	0	no	no	no	0	0	no
41696	21.83	1	2	8	Primary infertility	No	No	0	27.2	29	0	0	no	no	no	0	0	no
41676	25.81	1	1	7	Secondary infertility	No	No	1	29.8	34	0	5	no	no	no	2	5	no
41318	21.43	1	5	9.4	Primary infertility	No	No	1	29.2	31	0	0	no	no	no	0	0	no
41311	20.03	1	6	9	Primary infertility	No	No	0	26.6	27	0	0	no	no	no	0	0	no
41240	18.9	1	2	8	Secondary infertility	No	No	1	28.8	31	0	1	no	no	no	1	1	no
41181	20.31	1	1	9	Primary infertility	No	Yes	0	28.1	27	0	0	no	no	no	0	0	no
41105	25.39	2	3	9	Primary infertility	No	No	0	26.6	37	0	0	no	no	no	0	0	no
41097	20.57	1	2	7.9	Primary infertility	No	No	0	29.7	30	0	0	no	no	no	0	0	yes
41013	19.47	1	3	9.5	Primary infertility	Yes	No	0	28.3	30	0	0	no	no	no	0	0	no
40941	22.1	1	1	7	Secondary infertility	No	No	0	25.4	28	0	1	no	no	no	1	1	no
40688	22.04	1	1	9	Primary infertility	No	No	1	23.4	25	0	0	no	no	no	0	0	no
40611	21.36	1	1	10	Secondary infertility	No	No	0	28.2	28	0	1	no	no	no	0	1	no
40604	23.03	1	1	9.3	Primary infertility	No	No	0	25.5	26	0	0	no	no	no	0	0	no
40451	21.64	2	1	10	Primary infertility	No	No	0	26.3	36	0	0	no	no	no	0	0	no
40449	27.77	1	4	8.5	Primary infertility	No	No	1	29.6	27	0	0	no	no	no	0	0	no
40326	16.8	1	3	10.1	Primary infertility	No	No	0	26.1	28	0	0	no	no	no	0	0	no
40234	23.83	1	3	8.1	Secondary infertility	Yes	No	1	26.4	34	1	0	no	no	no	0	1	no
40215	26.95	1	2	9.5	Primary infertility	Yes	No	0	27.5	29	0	0	no	no	no	0	0	no
40210	21.3	2	1	7.3	Secondary infertility	Yes	No	0	25.3	24	0	1	no	no	no	1	1	no
40208	34.22	1	2	9	Primary infertility	Yes	No	1	27.2	27	0	0	no	no	no	0	0	yes
40178	20.9	1	3	7	Secondary infertility	Yes	No	1	29.9	29	0	1	no	no	no	1	1	no
40133	20.31	1	4	9	Primary infertility	Yes	No	0	24.8	31	0	0	no	no	no	0	0	no
40129	17.63	1	1	8	Primary infertility	No	No	0	27.6	28	0	0	no	no	no	0	0	no
40101	26.45	2	3	10	Primary infertility	Yes	No	1	28.9	35	0	0	no	no	no	0	0	no
39972	19.38	1	1	8	Primary infertility	No	No	1	24.5	24	0	0	no	no	no	0	0	no
39938	21.41	1	5	9	Primary infertility	No	No	0	27.2	31	0	0	no	no	no	0	0	no
39937	21.08	1	3	9.5	Primary infertility	No	No	1	26.5	29	0	0	no	no	no	0	0	no
39921	26.17	2	2	8	Secondary infertility	Yes	No	0	26	35	0	1	no	no	no	1	1	no
39850	22.64	1	1	9	Secondary infertility	No	No	0	25.4	27	0	2	no	no	no	0	2	no
39795	29.86	1	5	7	Secondary infertility	Yes	No	1	23.3	30	0	1	no	no	no	1	1	no
39764	21.45	1	4	9	Primary infertility	No	No	0	28	29	0	0	no	no	no	0	0	yes
39672	20.43	2	2	9	Secondary infertility	No	Yes	0	26.9	30	0	1	no	no	no	0	1	no
39665	26.04	1	3	11.5	Primary infertility	No	No	0	28.8	32	0	0	no	no	no	0	0	yes
39638	18.31	1	7	8.5	Secondary infertility	No	Yes	0	29.2	33	1	0	no	no	no	0	1	no
39493	21.21	2	1	7	Secondary infertility	No	No	0	26.9	28	1	2	no	no	no	0	3	no
39418	20.44	1	2	9	Primary infertility	No	No	1	29.8	30	0	0	no	no	no	0	0	yes
39392	23.88	1	2	11.6	Primary infertility	Yes	No	0	24.8	28	0	0	no	no	no	0	0	no
39266	21.36	2	1	7	Secondary infertility	No	No	0	29.9	38	0	6	no	no	no	2	6	no
39250	25.39	1	3	9.5	Primary infertility	No	No	0	26.1	26	0	0	no	no	no	0	0	no
39248	25.33	1	3	7	Primary infertility	No	No	0	29.1	30	0	0	no	no	no	0	0	no
39130	20	2	3	8	Secondary infertility	Yes	No	1	28	31	0	2	no	no	no	1	2	no
39073	20.43	2	2	8.4	Primary infertility	No	No	1	29.6	31	0	0	no	no	no	0	0	yes
39010	22.6	1	3	8.5	Primary infertility	No	No	0	28.5	34	0	0	no	no	no	0	0	no
38899	17.26	1	3	8.5	Primary infertility	No	No	0	28.9	35	0	0	no	no	no	0	0	yes
38765	17.78	1	3	7.8	Primary infertility	No	No	0	21	22	0	0	no	no	no	0	0	no
38698	21.48	2	1	9.5	Secondary infertility	No	No	1	24.6	29	0	1	no	no	no	0	1	no
38674	21.45	2	3	10	Primary infertility	No	No	0	27.4	32	0	0	no	no	no	0	0	no
38478	25.34	1	4	7.9	Primary infertility	No	No	0	28.9	31	0	0	no	no	no	0	0	no
38278	21.41	2	3	9.5	Secondary infertility	No	No	0	27.9	34	0	1	no	no	no	0	1	no
38222	16.94	1	1	7.5	Secondary infertility	No	No	0	29.8	36	0	3	no	no	no	0	3	yes
38142	24.35	2	6	8.5	Primary infertility	No	No	0	25.2	32	0	0	no	no	no	0	0	no
38038	27.55	2	5	11	Primary infertility	No	No	0	28.4	31	0	0	no	no	no	0	0	no
38004	19.98	1	2	9	Primary infertility	No	No	0	28.3	30	0	0	no	no	no	0	0	no
37928	22.89	1	2	8	Primary infertility	No	No	0	28.7	33	0	0	no	no	no	0	0	yes
37916	27.01	1	2	8.5	Primary infertility	No	No	1	25.3	29	0	0	no	no	no	0	0	no
37850	20.32	1	1	9	Primary infertility	No	No	0	29	32	0	0	no	no	no	0	0	no
37678	27.89	1	1	9	Secondary infertility	No	No	0	28.2	30	0	1	no	no	no	0	1	no
37601	18.65	1	2	8.3	Primary infertility	No	No	0	28.4	30	0	0	no	no	no	0	0	no
37570	21.33	1	3	9	Secondary infertility	No	No	0	28.3	35	0	1	no	no	no	0	1	no
37548	21.63	2	5	11.6	Primary infertility	No	No	1	29.4	33	0	0	no	no	no	0	0	no
37528	18.03	2	2	7	Secondary infertility	Yes	No	0	27.7	33	0	3	no	no	no	1	3	no
37481	20.03	2	2	10	Primary infertility	No	No	0	25.1	28	0	0	no	no	no	0	0	no
37425	26.29	1	3	9.6	Primary infertility	No	No	0	27.4	35	0	0	no	no	no	0	0	no
37351	30.86	2	5	10.8	Secondary infertility	Yes	No	1	25.5	28	0	2	no	no	no	0	2	yes
37223	23.63	1	3	10	Primary infertility	No	No	1	26.1	28	0	0	no	no	no	0	0	no
37103	16.18	1	4	8	Primary infertility	No	No	0	29.4	37	0	0	no	no	no	0	0	no
37047	21.51	1	3	9	Primary infertility	No	No	0	28.3	30	0	0	no	no	no	0	0	yes
36983	19.56	1	3	10	Secondary infertility	No	No	1	23.9	28	0	1	no	no	no	1	1	no
36928	28.89	1	2	11	Secondary infertility	No	No	0	28.6	29	0	1	no	no	no	1	1	no
36856	21.48	2	5	9	Secondary infertility	No	No	0	29.8	33	0	1	no	no	no	1	1	yes
36800	23.83	1	3	12.3	Primary infertility	Yes	No	1	28.7	31	0	0	no	no	no	0	0	no
36731	17.01	1	3	9	Secondary infertility	Yes	No	1	24.5	26	0	1	no	no	no	0	1	no
36688	30.08	2	11	11	Secondary infertility	Yes	No	1	26.9	29	0	1	no	no	no	0	1	no
36655	23.44	1	4	9	Secondary infertility	No	No	0	29.4	35	1	1	no	no	no	0	2	no
36541	25.53	1	3	7	Secondary infertility	No	No	0	22.3	24	1	0	no	no	no	0	1	no
36412	26.67	2	6	11.8	Primary infertility	No	No	1	28.9	29	0	0	no	no	no	0	0	no
36271	20.43	1	1	14.5	Primary infertility	No	No	1	27.7	32	0	0	no	no	no	0	0	no
36238	20.2	1	2	7.8	Primary infertility	No	No	0	25.6	30	0	0	no	no	no	0	0	no
36219	18.87	1	1	9	Secondary infertility	No	No	0	24.7	25	0	1	no	no	no	0	1	no
36190	20.96	1	2	9.4	Primary infertility	No	No	1	24.8	26	0	0	no	no	no	0	0	no
36137	18.22	1	3	8.3	Primary infertility	Yes	No	0	27.3	29	0	0	no	no	no	0	0	no
36124	18.26	2	3	9	Primary infertility	No	No	0	28.5	28	0	0	no	no	no	0	0	no
36061	22.04	2	2	10	Primary infertility	Yes	No	0	26.4	28	0	0	no	no	no	0	0	no
36042	20.7	2	3	8.2	Primary infertility	Yes	No	0	26.6	27	0	0	no	no	no	0	0	no
35909	19.43	1	1	10	Secondary infertility	No	No	0	28.2	29	0	1	no	no	no	0	1	no
35795	20.2	1	2	9.6	Secondary infertility	No	No	0	29.7	32	0	1	no	no	no	1	1	no
35789	23.44	1	1	9	Primary infertility	No	No	1	26	30	0	0	no	no	no	0	0	no
35735	20.8	1	5	7	Primary infertility	No	No	0	29.2	30	0	0	no	no	no	0	0	no
35720	17.15	1	1	9	Primary infertility	No	No	0	25.7	28	0	0	no	no	no	0	0	no
35708	18.82	2	4	8.3	Secondary infertility	Yes	No	1	27.6	36	2	0	no	no	no	0	2	no
35578	17.99	1	3	9.5	Primary infertility	No	No	0	29.1	30	0	0	no	no	no	0	0	no
35474	21.09	2	3	8.9	Secondary infertility	No	No	1	25.3	24	0	2	no	no	no	0	2	no
35393	18.83	1	3	8	Primary infertility	No	No	0	23.3	28	0	0	no	no	no	0	0	yes
35358	19.92	1	1	10.1	Secondary infertility	No	No	1	24.8	25	0	1	no	no	no	0	1	no
35178	19.83	1	2	13	Primary infertility	No	No	0	26.8	32	0	0	no	no	no	0	0	no
35142	20.4	1	2	10.4	Secondary infertility	No	No	0	29.9	33	1	2	no	no	no	1	3	no
35110	20.2	1	2	11.9	Primary infertility	Yes	No	0	26.6	31	0	0	no	no	no	0	0	no
34913	23.23	2	2	8	Secondary infertility	No	No	1	25.9	31	0	1	no	no	no	1	1	no
34898	25	1	3	9.8	Primary infertility	Yes	No	0	28.4	32	0	0	no	no	yes	0	0	yes
34890	17.91	1	3	9	Primary infertility	Yes	No	0	29.6	32	0	0	no	no	no	0	0	no
34846	21.33	1	1	13.3	Primary infertility	No	Yes	0	27.4	28	0	0	no	no	yes	0	0	no
34798	23.51	1	3	10	Primary infertility	Yes	No	0	25.1	28	0	0	no	no	no	0	0	yes
34723	18.93	1	2	12	Primary infertility	Yes	No	0	28	34	0	0	no	no	no	0	0	no
34709	22.68	2	2	9.1	Primary infertility	No	No	1	28	24	0	0	no	no	no	0	0	yes
34228	18.36	1	3	11	Primary infertility	Yes	No	0	28.1	30	0	0	no	no	no	0	0	no
33955	19.56	1	4	10	Secondary infertility	No	No	1	24.3	28	0	1	no	no	no	0	1	yes
33861	26.64	1	4	8.3	Secondary infertility	No	No	0	29.7	33	0	1	no	no	no	0	1	yes
33771	21.48	1	4	7	Primary infertility	No	No	0	24	27	0	0	no	no	no	0	0	no
33732	20.2	1	4	8.7	Secondary infertility	No	No	0	28.9	37	1	0	no	no	no	0	1	no
33712	22.49	1	2	10	Secondary infertility	No	No	0	26.3	31	0	1	no	no	no	0	1	no
33703	26.35	1	2	8	Primary infertility	No	No	1	27.4	24	0	0	no	no	no	0	0	yes
33678	30.08	2	6	8.5	Secondary infertility	No	No	0	27.8	35	0	1	no	no	no	0	1	yes
33677	28.3	1	5	9.8	Secondary infertility	No	No	1	27.8	29	0	2	no	no	no	0	2	no
33632	21.56	1	1	7.5	Primary infertility	No	No	0	27.5	30	0	0	no	no	yes	0	0	no
33622	24.56	2	7	7.5	Secondary infertility	Yes	No	0	26.1	32	0	3	no	no	no	0	3	no
33577	16.85	1	4	10.7	Primary infertility	No	No	1	23.9	27	0	0	no	no	no	0	0	no
33540	22.83	1	5	9	Primary infertility	No	No	1	28.5	26	0	0	no	no	no	0	0	no
33485	23.23	1	3	10	Secondary infertility	No	No	1	27.5	27	0	1	no	no	no	0	1	no
33481	17.58	1	2	7.5	Secondary infertility	No	No	0	29.5	40	0	1	no	no	no	0	1	yes
33469	28.44	1	6	10	Primary infertility	No	No	0	27.8	32	0	0	yes	no	no	0	0	no
33465	21.45	1	1	9.2	Secondary infertility	No	No	0	25.3	31	0	1	no	no	no	0	1	no
33452	31.25	1	3	11	Primary infertility	No	No	0	22.9	29	0	0	no	no	no	0	0	no
33434	20.94	1	1	7.6	Secondary infertility	No	No	0	28.8	33	1	0	no	no	no	0	1	no
33416	28.84	1	5	8.5	Primary infertility	No	No	0	28.9	29	0	0	no	no	no	0	0	no
33408	22.43	2	1	8.2	Secondary infertility	No	No	1	27.9	40	1	0	no	no	no	0	1	no
33383	25.81	1	2	12.5	Secondary infertility	No	No	1	24.3	27	0	2	no	no	no	0	2	no
33344	21.64	1	2	8.3	Primary infertility	No	No	0	28.6	28	0	0	no	no	no	0	0	no
33334	21.88	1	2	8	Primary infertility	No	No	1	29.7	39	0	0	no	no	no	0	0	yes
33308	20.28	1	3	12	Primary infertility	No	No	0	26.8	30	0	0	no	no	no	0	0	no
33298	18.29	1	1	10.5	Primary infertility	No	No	1	26.7	29	0	0	no	no	no	0	0	yes
33213	23.5	1	3	10.3	Primary infertility	No	No	1	26.7	26	0	0	no	yes	no	0	0	yes
33207	29.3	1	5	10	Secondary infertility	No	No	0	25.8	28	0	1	no	no	no	0	1	no
33130	22.58	1	3	10	Primary infertility	Yes	No	0	26.7	31	0	0	no	no	no	0	0	yes
33080	26.04	1	1	9.2	Secondary infertility	No	No	0	29.1	29	1	3	no	no	no	1	4	no
33073	22.21	1	3	11	Primary infertility	Yes	No	0	28.3	25	0	0	no	no	no	0	0	no
33028	26.91	1	2	8	Primary infertility	No	No	0	27.2	29	0	0	no	no	no	0	0	no
33023	19.65	1	3	8	Primary infertility	No	No	0	22	26	0	0	no	no	no	0	0	no
33009	17.63	1	3	7	Primary infertility	No	No	0	27.1	28	0	0	no	no	no	0	0	yes
32963	20.7	1	4	8.5	Primary infertility	No	No	0	29.1	30	0	0	no	no	no	0	0	no
32926	24.44	2	10	10	Primary infertility	No	No	1	28	29	0	0	no	no	no	0	0	no
32904	16	1	2	7.3	Secondary infertility	No	No	0	25.2	27	0	1	no	no	no	1	1	no
32900	26.67	1	5	7	Primary infertility	No	No	1	24.9	30	0	0	no	no	no	0	0	no
32883	21.81	1	4	14	Secondary infertility	No	No	1	25	31	1	1	no	no	no	1	2	no
32873	21.78	1	4	13.4	Primary infertility	No	No	1	25.7	29	0	0	no	no	no	0	0	yes
32850	18.59	1	5	7.8	Secondary infertility	No	No	0	23.7	24	0	2	no	no	no	0	2	no
32737	19.2	1	3	10.4	Primary infertility	Yes	No	0	26.3	26	0	0	no	no	no	0	0	no
32720	25	1	4	7.2	Secondary infertility	Yes	No	0	27.4	29	0	1	no	no	no	0	1	yes
32711	18.49	2	1	8	Primary infertility	No	No	1	25.3	31	0	0	no	no	no	0	0	no
32634	18.37	1	3	8	Primary infertility	Yes	No	0	28	31	0	0	no	no	no	0	0	no
32582	16.89	1	3	8.4	Primary infertility	No	No	1	22.8	24	0	0	no	no	no	0	0	no
32514	20.72	1	4	9.8	Primary infertility	No	No	0	25.8	26	0	0	no	no	no	0	0	no
32506	29.14	1	1	9.4	Primary infertility	Yes	No	0	25.1	27	0	0	no	no	no	0	0	yes
32438	27.56	1	7	10.6	Primary infertility	No	No	0	25.2	30	0	0	no	no	no	0	0	no
32427	21.08	1	4	10	Primary infertility	Yes	No	0	28.5	28	0	0	no	no	no	0	0	no
32333	18.18	1	1	8.3	Primary infertility	No	No	0	27.4	28	0	0	no	no	no	0	0	no
32322	24.84	2	4	9	Secondary infertility	No	No	0	29.7	38	1	0	no	no	no	0	1	no
32276	17.91	2	1	7	Secondary infertility	No	No	1	23.6	27	0	3	no	no	no	0	3	no
32272	25.39	1	2	8	Secondary infertility	No	No	0	23.1	27	0	1	no	no	no	0	1	no
32248	22.43	1	3	11	Primary infertility	Yes	No	0	26.9	29	0	0	no	no	no	0	0	no
32237	19.43	1	2	8.5	Primary infertility	No	No	0	29	31	0	0	no	no	no	0	0	no
32118	32.01	1	5	9.5	Secondary infertility	No	No	0	27.2	27	0	1	no	no	no	1	1	no
32117	24.46	1	3	7.8	Primary infertility	No	No	1	27	31	0	0	no	no	no	0	0	no
32058	28.04	2	3	8	Secondary infertility	Yes	No	1	29.5	32	0	1	no	no	no	1	1	no
32035	18.67	1	2	9.1	Secondary infertility	No	No	0	29.8	32	0	1	no	no	no	0	1	no
32020	25.1	1	5	9.2	Primary infertility	No	No	0	28.8	31	0	0	no	no	no	0	0	no
32007	20.94	2	1	7.6	Secondary infertility	No	No	0	24.1	29	0	2	no	no	no	1	2	yes
31973	21.41	1	1	7.5	Secondary infertility	No	No	0	27.7	26	0	2	no	no	no	1	2	no
31938	19.53	2	5	7	Secondary infertility	No	No	0	29.6	32	0	1	no	no	no	1	1	no
31937	30.85	1	4	11.4	Secondary infertility	Yes	No	0	28.8	36	0	1	no	no	no	1	1	no
31926	20.5	2	5	11	Primary infertility	No	No	0	24.9	27	0	0	no	no	no	0	0	no
31884	20.31	2	2	9.6	Primary infertility	No	No	0	24.2	25	0	0	no	no	no	0	0	yes
31750	24.17	1	5	8	Primary infertility	Yes	No	1	29.4	33	0	0	no	no	no	0	0	no
31705	18.29	1	2	9.4	Primary infertility	No	No	1	25.1	26	0	0	no	no	no	0	0	no
31649	22.86	2	1	9	Primary infertility	No	No	0	26.5	32	0	0	no	no	no	0	0	no
31639	21.88	1	5	8.2	Primary infertility	Yes	No	0	25.9	25	0	0	no	no	no	0	0	no
31506	20.03	2	1	8.8	Primary infertility	Yes	No	1	29.9	32	0	0	no	no	no	0	0	no
31500	19.72	1	2	9	Primary infertility	No	No	0	29.6	33	0	0	no	no	no	0	0	no
31343	22.89	1	5	8.7	Primary infertility	Yes	No	0	27.1	38	0	0	no	no	no	0	0	no
31323	19.57	1	5	9.5	Primary infertility	Yes	No	0	26	31	0	0	no	no	no	0	0	yes
31295	19.15	1	5	8.7	Primary infertility	No	No	0	23.8	25	0	0	no	no	no	0	0	yes
31286	20.03	1	1	9.8	Primary infertility	No	No	0	24.4	24	0	0	no	no	no	0	0	no
31285	21.48	2	4	8.8	Secondary infertility	No	No	0	24.1	30	0	2	no	no	no	0	2	no
31207	21.5	2	1	10.2	Secondary infertility	Yes	No	1	27.7	32	0	1	no	no	no	1	1	no
31158	20.08	1	5	10.9	Secondary infertility	No	No	0	28.8	30	0	1	no	no	no	0	1	yes
31123	25.48	1	1	9.6	Secondary infertility	No	No	1	28.7	28	0	2	no	no	no	0	2	no
31109	16.41	2	2	12	Primary infertility	No	No	0	27	30	0	0	no	no	no	0	0	no
31061	18.83	1	1	8	Secondary infertility	No	No	0	29.3	29	0	1	no	no	no	0	1	no
31028	26.84	1	2	8	Primary infertility	Yes	No	1	27.6	28	0	0	no	no	no	0	0	no
31016	21.08	1	7	9.2	Primary infertility	No	No	1	25	29	0	0	no	no	no	0	0	no
30995	17.53	1	3	9	Secondary infertility	No	No	0	27.3	28	1	1	no	no	no	0	2	no
30905	23.05	2	2	11.7	Primary infertility	No	No	1	26.3	28	0	0	no	no	no	0	0	no
30809	18.69	2	4	8	Primary infertility	Yes	No	0	28.4	31	0	0	no	no	no	0	0	yes
30791	24.97	1	4	10.3	Secondary infertility	Yes	No	1	29.6	29	0	1	no	no	no	0	1	no
30757	29.38	1	1	8.5	Primary infertility	No	No	0	24	25	0	0	no	no	no	0	0	yes
30740	18.07	1	1	9	Secondary infertility	No	No	0	26.6	28	0	2	no	no	no	0	2	no
30716	18.43	1	2	7.7	Secondary infertility	No	No	0	28.9	29	0	1	no	no	no	0	1	no
30570	21.19	2	2	8	Primary infertility	Yes	No	1	28.1	28	0	0	no	no	no	0	0	yes
30541	20.96	1	2	9.6	Primary infertility	No	No	0	28.7	28	0	0	no	no	no	0	0	no
30521	18.59	1	1	13	Secondary infertility	No	No	0	26.2	28	0	4	no	no	no	0	4	no
30420	20.17	1	2	9	Primary infertility	No	No	0	27.7	35	0	0	no	no	no	0	0	no
30337	19.63	1	2	11.2	Primary infertility	No	No	0	27.1	28	0	0	no	no	no	0	0	no
30282	22.89	1	1	8.2	Secondary infertility	No	No	0	25.9	34	0	4	no	no	no	0	4	no
30274	21.78	1	4	12	Primary infertility	No	No	0	28.5	31	0	0	no	no	no	0	0	no
30273	19.71	1	2	10	Primary infertility	No	Yes	0	29.8	31	0	0	no	no	no	0	0	no
30206	20.28	1	1	10	Primary infertility	No	Yes	0	24.7	26	0	0	no	no	no	0	0	no
30111	23.59	1	7	10	Primary infertility	No	No	0	22.2	31	0	0	no	no	no	0	0	no
29983	19.05	1	2	10	Secondary infertility	No	No	0	25	28	0	1	no	no	no	0	1	no
29884	24.61	2	2	9.6	Primary infertility	No	No	0	29.7	28	0	0	no	no	no	0	0	no
29858	14.87	1	1	8	Secondary infertility	No	No	0	22.6	24	0	1	no	no	yes	0	1	no
29839	17.78	1	4	14	Primary infertility	No	No	1	29.7	30	0	0	no	no	no	0	0	no
29780	20.57	1	4	9.5	Secondary infertility	No	No	0	27.1	30	0	2	no	no	no	0	2	no
29758	21.5	2	1	7	Secondary infertility	No	No	0	28.1	29	0	1	no	no	no	0	1	no
29734	23.81	1	2	9	Primary infertility	No	No	0	27.2	25	0	0	no	no	no	0	0	no
29709	20.43	1	5	11	Secondary infertility	No	No	1	27.2	33	0	1	no	no	no	0	1	no
29678	20.94	2	1	10	Secondary infertility	No	No	0	29.3	31	0	4	no	no	no	2	4	no
29670	23.56	1	2	9	Primary infertility	No	No	0	29.2	33	0	0	no	no	no	0	0	no
29641	20.2	1	1	9	Primary infertility	Yes	No	1	26	31	0	0	no	no	no	0	0	yes
29592	19.92	1	3	11	Secondary infertility	No	No	0	29	32	1	1	no	no	no	0	2	yes
29579	19.54	1	3	8	Primary infertility	No	No	0	27.2	30	0	0	no	no	no	0	0	no
29547	22.2	1	1	8.8	Primary infertility	No	Yes	0	25.2	27	0	0	no	no	no	0	0	no
29523	26.3	1	3	11	Primary infertility	Yes	No	0	27	39	0	0	no	no	no	0	0	no
29517	20.82	1	5	11	Primary infertility	No	No	0	29.1	30	0	0	no	no	no	0	0	no
29515	24.14	1	1	10	Secondary infertility	No	No	0	26.3	27	0	2	no	no	no	0	2	no
29404	17.97	1	2	10	Primary infertility	No	No	1	24.2	26	0	0	no	no	no	0	0	no
29382	18.9	2	6	9	Secondary infertility	No	No	0	28.1	29	1	0	no	no	no	0	1	no
29366	18.49	2	2	8	Primary infertility	Yes	No	0	28.8	30	0	0	no	no	no	0	0	no
29320	21.77	2	3	10	Secondary infertility	Yes	No	1	27.5	30	1	0	no	no	no	0	1	no
29260	17.75	2	3	9	Secondary infertility	Yes	No	0	29.1	32	0	1	no	no	no	1	1	no
29191	16.89	1	1	9.1	Secondary infertility	No	No	0	25.2	25	0	1	no	no	no	0	1	no
29172	17.48	1	4	11.1	Primary infertility	No	No	0	27.7	32	0	0	no	no	no	0	0	no
29054	19.71	2	1	8.5	Primary infertility	No	No	0	29.8	34	0	0	no	no	no	0	0	no
29035	23.44	1	2	9	Secondary infertility	Yes	No	0	28	29	0	1	no	no	no	0	1	yes
28993	16.65	1	2	8.5	Secondary infertility	No	No	0	23.6	30	0	1	no	no	no	0	1	no
28982	21.45	2	1	8	Primary infertility	No	No	0	25.6	27	0	0	no	no	no	0	0	no
28917	18.73	1	2	11.7	Primary infertility	Yes	No	1	26	31	0	0	no	no	yes	0	0	yes
28878	21.23	1	2	9	Secondary infertility	Yes	No	0	27.9	29	0	1	no	no	no	0	1	no
28821	19.23	1	5	10.4	Primary infertility	No	No	0	26.2	31	0	0	no	no	no	0	0	no
28800	19.98	1	3	8.9	Secondary infertility	No	No	1	25.8	26	0	1	no	no	no	0	1	no
28676	19.11	2	3	11	Secondary infertility	No	No	1	28.7	30	1	1	no	no	no	0	2	no
28660	20.03	1	6	10	Secondary infertility	No	No	1	28.1	31	1	2	no	no	no	0	3	no
28591	20.45	1	5	9	Primary infertility	Yes	No	1	27.1	27	0	0	no	no	no	0	0	no
28515	20	2	3	7.5	Secondary infertility	No	No	1	22.2	37	0	2	no	no	no	0	2	no
28492	19.98	1	2	9.9	Secondary infertility	No	No	1	27.5	28	0	2	no	no	no	0	2	yes
28457	17.15	2	2	9	Primary infertility	No	No	0	23.6	29	0	0	no	no	no	0	0	no
28283	19.43	2	3	10.5	Primary infertility	No	Yes	0	29	32	0	0	no	no	no	0	0	no
28277	21.16	2	1	9	Secondary infertility	No	No	0	27.1	28	1	2	no	no	no	0	3	no
28167	20.81	1	5	11.3	Primary infertility	Yes	No	0	28.1	34	0	0	no	no	no	0	0	yes
28051	21.63	1	1	8	Secondary infertility	Yes	No	0	29.6	30	0	2	no	no	no	2	2	no
27982	21.48	1	1	8	Secondary infertility	Yes	No	0	27.9	30	1	2	no	no	no	1	3	yes
27895	20.32	1	2	8	Primary infertility	No	No	0	28.6	29	0	0	no	no	no	0	0	no
27887	21.64	2	1	10.5	Primary infertility	Yes	No	1	24	24	0	0	no	no	no	0	0	no
27875	25.64	1	2	11.2	Primary infertility	Yes	No	0	28.9	29	0	0	no	no	no	0	0	no
27831	20.31	1	1	7	Secondary infertility	No	No	1	28.4	36	0	3	no	no	no	1	3	no
27823	21.3	1	2	9	Primary infertility	No	No	1	23	26	0	0	no	no	no	0	0	no
27790	18.83	1	5	10	Primary infertility	No	No	0	29.1	33	0	0	no	no	no	0	0	no
27685	21.23	1	5	9.8	Primary infertility	No	No	0	29	30	0	0	no	no	no	0	0	no
27680	19.71	1	2	8	Primary infertility	No	No	0	26	33	0	0	no	no	no	0	0	no
27667	19.15	1	6	9	Primary infertility	Yes	No	0	29.1	35	0	0	no	no	no	0	0	no
27527	16.41	1	2	8	Secondary infertility	No	No	0	24.6	41	1	1	no	no	no	0	2	no
27515	26.72	1	3	10	Primary infertility	Yes	No	1	25.6	27	0	0	no	no	no	0	0	no
27512	18.07	1	6	7	Secondary infertility	No	No	0	28.4	30	1	0	no	no	no	0	1	no
27492	19.43	1	1	8.6	Primary infertility	No	No	0	26.3	27	0	0	no	no	yes	0	0	no
27438	20.96	1	1	7	Secondary infertility	Yes	No	0	27.9	37	1	2	no	no	no	0	3	no
27259	18.29	2	6	10	Primary infertility	No	No	0	28.9	29	0	0	no	no	no	0	0	yes
27225	21.46	1	7	11	Primary infertility	Yes	No	1	28	31	0	0	no	no	no	0	0	yes
27158	26.35	1	1	9	Secondary infertility	No	No	1	26.4	27	1	3	no	no	no	2	4	no
27084	20.03	2	1	7.5	Secondary infertility	No	No	0	27.5	31	1	0	no	no	no	0	1	no
27047	19.43	2	1	9	Secondary infertility	No	No	0	29	34	0	1	no	no	no	0	1	yes
27027	23.23	1	8	11.8	Primary infertility	No	No	1	23.5	26	0	0	no	no	no	0	0	yes
26911	29.38	1	5	11.9	Primary infertility	Yes	No	0	29.6	32	0	0	no	no	no	0	0	no
26902	24.03	2	1	9	Secondary infertility	Yes	No	0	27.8	29	1	0	no	no	yes	0	1	no
26858	17.4	2	3	9	Secondary infertility	No	No	1	29.3	32	1	0	no	no	no	0	1	yes
26838	19.47	2	2	7.3	Primary infertility	No	No	0	26.6	25	0	0	no	no	no	0	0	yes
26781	18.07	1	3	8.4	Primary infertility	No	No	0	24.6	30	0	0	no	no	no	0	0	no
26777	19.1	1	2	9.6	Primary infertility	No	No	0	28.5	34	0	0	no	no	no	0	0	no
26734	18.49	1	1	9.2	Primary infertility	No	No	0	20.2	34	0	0	no	no	no	0	0	no
26693	22.77	2	4	8	Secondary infertility	Yes	No	1	28.4	29	1	0	no	no	no	0	1	no
26556	21.64	1	1	9.4	Secondary infertility	No	No	1	23.1	27	1	0	no	no	no	0	1	no
26481	21.72	1	3	8	Primary infertility	Yes	No	1	28.6	28	0	0	no	no	no	0	0	yes
26430	32.05	1	2	8.8	Secondary infertility	No	No	1	27.8	31	0	1	no	no	yes	1	1	no
26344	19.2	2	3	10	Secondary infertility	No	Yes	0	27.6	31	0	1	no	no	no	1	1	no
26342	16.16	1	1	9.8	Primary infertility	Yes	No	0	24.2	26	0	0	no	no	no	0	0	no
26235	16.85	1	3	8	Secondary infertility	No	No	0	25.8	30	0	2	no	no	no	0	2	no
26213	22.03	1	7	8	Primary infertility	No	No	0	29.2	22	0	0	no	no	no	0	0	no
26187	21.26	1	5	11.9	Primary infertility	Yes	No	0	28	28	0	0	no	no	no	0	0	no
26121	21.88	2	2	8.1	Secondary infertility	No	No	0	26.6	29	0	1	no	no	no	0	1	no
26022	16.82	2	1	7.5	Secondary infertility	No	No	1	29.6	36	0	1	no	no	no	0	1	no
25976	20.43	1	4	8.2	Secondary infertility	No	No	0	23.7	36	0	4	no	no	no	0	4	no
25960	19.05	1	2	8	Primary infertility	No	No	0	28.8	29	0	0	no	no	no	0	0	no
25952	22.97	1	8	8	Primary infertility	No	No	1	29	32	0	0	no	no	no	0	0	no
25915	24.44	2	3	11	Primary infertility	No	No	0	29.4	39	0	0	no	no	no	0	0	no
25905	22.31	2	2	10	Primary infertility	Yes	No	1	25.7	24	0	0	no	no	no	0	0	no
25891	18.82	1	1	8.6	Primary infertility	Yes	No	0	27.9	32	0	0	no	no	no	0	0	no
25853	21.83	2	1	7.2	Secondary infertility	No	No	0	29.1	29	1	1	no	no	no	0	2	no
25838	20.45	1	1	9	Secondary infertility	No	No	0	26.8	30	0	3	no	no	no	2	3	no
25716	24.22	1	3	10.4	Primary infertility	Yes	No	0	28.6	29	0	0	no	no	no	0	0	no
25681	23.05	2	3	10	Secondary infertility	No	No	0	25.4	26	1	0	no	no	no	0	1	no
25415	17.35	1	1	7	Secondary infertility	No	No	0	29.6	29	1	1	no	no	no	0	2	no
25379	18.37	1	4	8.5	Secondary infertility	No	No	0	28.9	31	0	1	no	no	no	0	1	no
25291	18.03	1	2	8	Primary infertility	Yes	No	0	29	30	0	0	no	no	no	0	0	no
25103	21.97	1	1	9	Secondary infertility	No	No	0	26.6	27	0	2	no	no	no	2	2	no
25089	19.23	2	3	11.1	Primary infertility	No	No	0	27.5	28	0	0	no	no	no	0	0	no
25071	23.23	1	1	9	Primary infertility	Yes	No	0	26.3	31	0	0	no	no	no	0	0	no
25024	21.94	2	2	7.5	Secondary infertility	No	No	0	28.7	33	0	3	no	no	no	1	3	no
24998	23.23	1	5	13	Primary infertility	No	No	0	29.9	30	0	0	no	no	no	0	0	no
24887	20.83	1	2	11	Secondary infertility	No	No	0	29.7	31	0	1	no	no	no	1	1	yes
24838	21.33	1	2	11	Primary infertility	No	No	1	27.6	27	0	0	no	no	no	0	0	no
24430	26.29	2	2	9	Primary infertility	Yes	No	1	28	33	0	0	no	no	no	0	0	no
24415	21.97	1	2	9.7	Primary infertility	Yes	No	0	27.3	27	0	0	no	no	no	0	0	no
24361	22.67	1	3	13.1	Primary infertility	No	No	1	25	33	0	0	no	no	no	0	0	yes
24238	21.23	1	2	10.9	Primary infertility	No	No	0	29.8	26	0	0	no	no	no	0	0	no
24227	20.28	2	3	14	Primary infertility	Yes	No	0	29.4	31	0	0	no	no	no	0	0	no
24067	19.49	2	2	10.3	Primary infertility	No	No	1	27.4	37	0	0	no	no	no	0	0	no
23678	19.48	2	8	10	Primary infertility	No	No	1	29.6	37	0	0	no	no	no	0	0	no
23505	20.2	1	2	10.1	Primary infertility	No	No	0	22.5	22	0	0	no	no	no	0	0	yes
23261	19.47	1	4	9	Primary infertility	No	No	1	25.1	31	0	0	no	no	no	0	0	no
23104	28.58	2	6	9.7	Primary infertility	Yes	No	0	28.1	31	0	0	no	no	no	0	0	no
22732	21.37	2	1	10	Secondary infertility	Yes	No	0	29.8	31	0	1	no	no	no	0	1	no
22341	19.1	1	1	7	Primary infertility	No	No	1	27.8	32	0	0	no	no	no	0	0	no
22243	31.11	1	1	9	Secondary infertility	No	No	1	26.9	30	0	1	no	no	no	0	1	no
22130	24.03	1	3	11	Primary infertility	No	No	0	28.7	33	0	0	no	yes	no	0	0	no
21544	18.36	1	2	10	Primary infertility	No	No	0	28.7	33	0	0	no	no	no	0	0	no
21440	24.03	2	6	11	Secondary infertility	Yes	No	0	29.5	35	0	1	no	no	no	1	1	no
21431	19.03	2	1	8.4	Secondary infertility	No	No	0	22.6	27	0	1	no	no	no	0	1	no
20477	23.44	2	1	8	Secondary infertility	No	No	0	27.4	32	1	3	no	no	no	1	3	no
19853	19.14	2	3	10	Secondary infertility	Yes	No	0	29.7	34	1	0	no	no	no	0	1	no
19558	21.21	2	2	8	Secondary infertility	Yes	No	0	27.3	31	1	0	no	no	no	0	1	no
19362	20.7	2	2	9.5	Primary infertility	No	No	1	29.6	31	0	0	no	no	no	0	0	no
19146	18.66	1	4	11.2	Primary infertility	No	No	0	27.8	34	0	0	no	no	no	0	0	no
18880	24.03	2	2	7	Secondary infertility	No	No	1	25.7	28	0	2	no	no	no	1	2	yes
12776	19.56	2	1	9.2	Secondary infertility	No	No	0	27.5	29	1	0	no	no	no	0	1	no
9347	36.05	2	3	10.9	Secondary infertility	Yes	No	0	28.4	38	1	0	no	no	no	0	1	no
45191	22.19	2	1	8.5	Secondary infertility	No	No	0	33.2	28	0	4	no	no	no	0	4	no
44946	21.48	1	2	7	Secondary infertility	No	No	0	30.8	30	0	1	no	no	no	0	1	no
44690	17.35	1	4	9.5	Secondary infertility	No	No	1	30.9	37	1	0	no	no	no	0	1	no
44523	24.61	1	2	9	Secondary infertility	Yes	No	0	33.5	35	0	1	no	no	no	0	1	no
44521	26.17	2	7	10	Primary infertility	No	No	0	32.8	34	0	0	no	no	no	0	0	no
44430	18.83	2	1	9.2	Secondary infertility	No	No	0	32.3	36	2	0	no	no	no	0	2	yes
43992	21.09	2	3	8.5	Primary infertility	No	No	1	32	37	0	0	no	no	no	0	0	yes
43807	29.3	1	5	9	Secondary infertility	Yes	No	0	30.9	34	0	1	no	no	no	0	1	no
43792	24.46	2	9	9	Primary infertility	No	No	1	33.7	35	0	0	no	no	no	0	0	no
43786	23.42	1	3	10	Secondary infertility	No	No	1	33.2	36	1	0	no	no	no	0	1	no
43438	18.83	1	5	8	Secondary infertility	No	No	0	33.7	39	3	1	no	no	no	0	4	yes
43420	22.89	1	1	8.5	Secondary infertility	Yes	No	1	33.3	33	0	3	no	no	yes	2	3	no
43368	32.45	1	1	14	Primary infertility	No	No	0	30.6	34	0	0	yes	no	yes	0	0	no
43271	18.36	1	3	8.2	Primary infertility	No	Yes	0	30.1	30	0	0	no	no	no	0	0	no
43134	22.66	1	4	9	Secondary infertility	No	No	0	30.8	45	2	1	no	no	no	0	3	no
43037	25.68	1	1	7.7	Secondary infertility	No	No	1	34.3	44	0	3	yes	no	no	2	3	yes
42948	26.84	1	1	8.5	Secondary infertility	No	No	0	34.7	34	1	4	no	no	no	1	5	no
42876	19.29	1	5	9	Secondary infertility	No	No	1	33.7	35	1	2	no	no	no	1	3	no
42872	20.96	1	2	9.5	Secondary infertility	No	No	0	32.5	32	1	0	no	no	no	0	1	yes
42318	23.44	1	2	8	Primary infertility	No	No	0	34.4	43	0	0	no	no	no	0	0	no
42252	19.22	1	8	9	Primary infertility	No	No	0	30.4	33	0	0	no	no	no	0	0	no
42223	21.6	2	1	13.5	Primary infertility	Yes	No	0	31.1	30	0	0	no	no	no	0	0	no
42199	24.22	2	4	11	Primary infertility	No	No	1	32.2	36	0	0	no	no	no	0	0	no
42192	24.8	1	1	10.2	Secondary infertility	Yes	No	0	30.5	34	0	2	no	no	no	1	2	no
42038	20.7	1	1	8.5	Secondary infertility	Yes	No	0	34.3	39	1	0	no	no	no	0	1	no
41901	26.04	1	7	10.5	Secondary infertility	No	No	0	33.8	42	1	0	no	no	no	0	1	no
41891	22.27	1	1	13.2	Secondary infertility	No	No	0	30.8	34	0	1	no	no	no	1	1	yes
41584	20.96	1	1	10	Secondary infertility	No	No	0	33.8	35	1	3	no	no	no	2	4	no
41509	20.83	1	2	10	Secondary infertility	No	No	0	32.9	32	1	1	no	no	no	0	2	no
41474	22.89	1	1	10	Secondary infertility	No	No	0	33.8	31	1	3	no	no	no	2	4	no
41437	25.85	1	3	9	Primary infertility	No	No	0	30.8	32	0	0	no	no	no	0	0	yes
41358	19.05	1	2	7.5	Secondary infertility	No	No	0	30.8	31	0	1	no	no	no	1	1	no
41354	22.41	1	2	7.5	Secondary infertility	No	No	0	30.1	31	0	2	no	no	no	0	2	no
41192	20.08	1	7	9.6	Secondary infertility	Yes	No	0	32.9	32	0	2	no	no	no	0	2	no
41163	21.56	1	1	9	Secondary infertility	No	No	0	31.4	33	0	2	no	no	no	2	2	yes
41077	20.55	1	2	7	Secondary infertility	Yes	No	0	34.3	34	0	2	no	no	no	2	2	no
41034	21.64	1	1	7	Secondary infertility	No	No	1	32.6	42	0	2	no	no	no	2	2	no
40954	21.09	2	3	8	Secondary infertility	No	No	0	31.2	33	2	1	no	no	no	0	3	no
40926	25.31	2	3	11	Primary infertility	No	No	1	31.5	31	0	0	no	no	no	0	0	no
40916	26.71	1	7	8.7	Secondary infertility	No	No	0	33.5	37	2	0	no	no	no	0	2	no
40894	26.57	1	1	8	Primary infertility	Yes	No	0	33.9	34	0	0	no	no	no	0	0	yes
40868	24.92	2	1	10	Secondary infertility	No	No	0	30.2	30	0	2	no	no	no	2	2	no
40816	25.34	1	1	8	Secondary infertility	No	No	0	30	31	0	2	no	no	no	2	2	no
40808	19.14	1	1	9.7	Primary infertility	No	No	1	33.6	38	0	0	no	no	no	0	0	no
40772	20.32	1	2	7.5	Primary infertility	No	No	0	31.9	36	0	0	no	no	no	0	0	no
40765	18.31	1	4	10	Primary infertility	No	No	0	31.2	35	0	0	no	no	no	0	0	no
40690	27.06	1	1	8	Secondary infertility	Yes	No	0	32.3	31	1	2	no	no	no	0	3	no
40422	26.29	1	3	8.5	Primary infertility	Yes	No	0	31.1	33	0	0	no	no	no	0	0	no
40419	22.89	2	11	9.5	Secondary infertility	Yes	No	1	33.6	37	0	1	no	no	no	0	1	no
40282	15.81	1	3	11	Primary infertility	Yes	No	0	31.5	32	0	0	no	no	no	0	0	no
40279	39.04	1	2	9.2	Secondary infertility	No	No	1	33.5	28	0	1	no	yes	no	1	1	no
40213	21.51	1	3	8	Primary infertility	No	No	0	31	31	0	0	no	no	no	0	0	no
40158	23.81	1	5	8.7	Primary infertility	No	No	1	30.3	29	0	0	no	no	no	0	0	no
40111	32.47	1	7	13	Secondary infertility	Yes	No	1	33.7	34	0	1	no	no	no	0	1	no
40070	15.79	1	3	9.5	Primary infertility	Yes	No	0	32.8	37	0	0	no	no	no	0	0	no
39940	18.13	1	2	13	Primary infertility	No	No	0	32.8	33	0	0	no	no	no	0	0	no
39821	26.06	1	1	8.5	Secondary infertility	No	No	0	32.2	34	0	2	no	no	no	0	2	no
39783	22.37	1	3	8.1	Secondary infertility	No	No	1	34.4	32	0	1	yes	no	no	0	1	no
39735	17.22	1	1	7	Secondary infertility	No	No	0	31.3	32	0	6	no	no	no	1	6	yes
39689	17.63	1	3	9.5	Primary infertility	Yes	No	0	32.2	32	0	0	no	no	no	0	0	no
39615	20.31	1	2	8.5	Secondary infertility	No	No	0	30.8	32	2	1	no	no	no	0	3	no
39582	24.97	2	2	8.8	Primary infertility	Yes	No	1	33.5	33	0	0	no	no	no	0	0	yes
39573	23.81	2	5	8	Secondary infertility	No	No	1	33.1	39	0	2	no	no	no	2	2	no
39439	18.55	1	4	9	Secondary infertility	No	No	0	33.2	36	0	2	no	no	no	0	2	no
39357	23.92	1	4	11	Primary infertility	No	No	0	30.1	31	0	0	no	no	no	0	0	no
39087	22.03	1	1	9.5	Primary infertility	No	Yes	0	30.7	36	0	0	no	no	no	0	0	no
38972	21.3	1	11	7	Secondary infertility	No	No	0	34.4	36	0	1	no	no	no	1	1	no
38868	16.41	1	2	12.7	Primary infertility	No	No	1	31	33	0	0	no	no	no	0	0	no
38735	16.61	2	6	9	Primary infertility	No	No	1	31.2	35	0	0	no	no	no	0	0	yes
38696	26.48	2	2	8	Secondary infertility	No	No	0	32.6	31	0	7	no	no	no	2	7	no
38683	19.81	2	11	10.1	Primary infertility	No	No	0	33.1	37	0	0	no	no	no	0	0	yes
38636	19.14	2	3	12.5	Primary infertility	No	No	0	32.1	31	0	0	no	no	no	0	0	yes
38632	24.03	1	10	12	Secondary infertility	No	No	1	33.6	39	1	0	no	no	no	0	1	yes
38615	18.82	2	2	8	Primary infertility	No	No	1	30.8	28	0	0	no	no	no	0	0	no
38601	17.69	1	6	12.4	Primary infertility	No	No	1	32.8	34	0	0	no	no	no	0	0	no
38466	20.81	1	3	10	Primary infertility	No	No	0	30.8	32	0	0	no	no	yes	0	0	no
38450	18.96	1	7	8	Secondary infertility	No	No	0	33	34	1	0	no	no	no	0	1	no
38205	17.01	1	1	11	Secondary infertility	No	No	0	33.4	36	0	3	no	no	no	0	3	no
38181	20.03	1	4	7.5	Primary infertility	Yes	No	0	31.6	33	0	0	no	no	no	0	0	no
38073	18.83	2	1	11	Secondary infertility	No	No	0	30.7	34	0	3	no	no	no	0	3	no
38059	23.92	2	3	8	Secondary infertility	Yes	No	0	33	32	1	3	no	no	no	0	4	no
38033	23.71	2	2	8.2	Secondary infertility	No	No	0	30.1	30	0	3	no	no	no	0	3	no
37961	21.3	2	7	12	Secondary infertility	No	Yes	1	34	36	1	1	no	no	no	1	2	no
37892	19.23	1	4	11	Secondary infertility	No	No	0	32	33	0	1	no	no	yes	0	1	no
37884	19.4	1	5	9	Secondary infertility	No	No	1	32.4	33	0	2	no	no	no	0	2	no
37836	23.23	1	3	8	Secondary infertility	Yes	No	0	33.1	35	1	1	no	no	no	0	2	no
37728	18.78	1	4	7	Secondary infertility	Yes	No	0	34.4	38	1	0	no	no	no	0	1	no
37663	22.03	1	5	9	Primary infertility	No	No	1	30.6	31	0	0	no	no	no	0	0	yes
37292	20.03	1	3	7.6	Secondary infertility	No	No	0	31.9	35	1	0	no	no	no	0	1	no
37286	25.33	1	2	12.2	Primary infertility	No	No	1	34.9	36	0	0	no	no	no	0	0	no
37269	29.02	1	3	11.4	Primary infertility	Yes	No	0	30.3	32	0	0	no	no	no	0	0	no
37193	19.98	1	4	8	Primary infertility	No	No	0	30.4	29	0	0	no	no	no	0	0	no
37181	17.15	1	2	8.5	Primary infertility	No	No	0	34.5	33	0	0	no	no	no	0	0	no
36883	19.11	1	5	9	Primary infertility	No	No	0	30	30	0	0	no	no	no	0	0	yes
36569	18.43	2	2	8	Secondary infertility	No	No	0	31.2	30	0	1	no	no	no	0	1	yes
36559	27.06	2	14	7	Primary infertility	No	No	1	34.4	39	0	0	no	no	no	0	0	no
36453	16.02	1	3	10	Secondary infertility	No	No	1	31.6	35	1	0	no	no	no	0	1	yes
36334	22.27	2	2	11	Secondary infertility	No	No	0	30.7	27	1	0	no	no	no	0	1	no
36266	20.7	1	12	11.3	Secondary infertility	No	No	0	32.7	35	1	1	no	no	no	0	2	no
36217	20.7	1	4	8.5	Primary infertility	No	No	0	31.3	31	0	0	no	no	no	0	0	no
36160	22.04	2	1	9	Secondary infertility	No	No	0	31.5	35	1	1	no	no	no	1	2	no
36158	30.08	1	2	7.8	Primary infertility	Yes	No	0	30.3	33	0	0	no	no	no	0	0	no
36056	19.95	1	1	9	Secondary infertility	No	No	0	30.2	30	0	1	no	no	no	0	1	no
35993	19.47	1	1	8.5	Primary infertility	No	No	0	33	33	0	0	no	no	no	0	0	no
35992	21.05	1	5	8.6	Primary infertility	Yes	No	0	30.1	33	0	0	no	no	no	0	0	no
35982	27.55	1	4	10	Secondary infertility	No	No	1	32.8	38	1	0	no	no	no	0	1	no
35935	20.7	1	4	9.2	Primary infertility	No	No	0	32.8	34	0	0	no	no	no	0	0	no
35918	17.4	1	3	11	Primary infertility	No	No	0	31.2	32	0	0	no	no	no	0	0	no
35884	18.36	1	1	10.4	Secondary infertility	No	No	0	30	31	0	1	no	no	no	1	1	no
35803	24.84	1	5	8.5	Secondary infertility	Yes	No	1	34.5	33	1	1	no	no	no	0	2	no
35728	24.16	1	1	9.7	Primary infertility	No	No	0	32.7	35	0	0	no	no	no	0	0	no
35691	21.99	1	2	9.2	Primary infertility	Yes	No	0	32.3	31	0	0	no	no	no	0	0	no
35675	23.94	1	3	7.3	Primary infertility	Yes	No	0	30.7	31	0	0	no	no	no	0	0	no
35564	26.04	1	1	7	Secondary infertility	No	No	1	31.1	39	1	2	no	no	no	1	3	yes
35516	19.91	1	2	8.7	Primary infertility	No	No	1	30.1	33	0	0	no	no	no	0	0	no
35511	18.67	1	5	9	Primary infertility	No	No	0	30.6	29	0	0	no	no	no	0	0	no
35347	20.2	1	4	8	Primary infertility	No	No	0	31	32	0	0	no	no	no	0	0	no
35283	18.73	1	5	8	Primary infertility	No	No	1	30.3	31	0	0	no	no	no	0	0	no
35234	26.04	2	5	11.5	Primary infertility	Yes	No	1	31.3	32	0	0	no	no	no	0	0	no
35168	25.64	1	3	9.7	Primary infertility	No	No	0	31.2	35	0	0	no	no	no	0	0	no
35081	18.29	2	2	10	Primary infertility	Yes	No	0	30.8	31	0	0	no	no	no	0	0	no
35026	18.36	1	3	8.4	Primary infertility	Yes	No	0	32.1	34	0	0	no	no	no	0	0	no
34963	25.97	1	8	7.7	Secondary infertility	Yes	No	1	33	33	1	1	no	no	no	0	2	no
34868	18.82	1	5	7.2	Primary infertility	No	No	0	33.9	37	0	0	no	no	no	0	0	no
34786	20.03	1	1	12	Primary infertility	No	No	0	32.4	32	0	0	no	no	no	0	0	yes
34649	22.03	1	3	7	Primary infertility	No	No	1	31.8	32	0	0	no	no	no	0	0	no
34624	21.8	2	2	10.3	Primary infertility	No	No	0	31.1	36	0	0	no	no	no	0	0	no
34530	17.71	1	2	8	Primary infertility	No	No	0	30.7	32	0	0	no	no	no	0	0	no
34336	19.07	2	3	9.4	Secondary infertility	No	No	1	32.7	36	1	3	no	no	no	2	4	no
34159	24.2	2	2	8.6	Secondary infertility	No	No	0	31.1	33	1	1	no	no	no	0	2	no
34108	19.92	1	6	7.5	Primary infertility	No	No	0	34.1	35	0	0	no	no	no	0	0	no
34079	21.48	1	1	8.4	Secondary infertility	No	No	0	30.6	32	1	1	no	no	no	0	2	no
33924	23.83	1	1	9	Secondary infertility	No	No	0	32.7	30	0	3	no	no	yes	1	3	no
33847	23.62	1	1	8	Secondary infertility	Yes	No	1	32	36	0	1	no	no	no	0	1	yes
33807	22.96	1	2	11.3	Secondary infertility	Yes	No	1	34.8	34	2	0	no	no	no	0	2	no
33616	19.33	1	4	9	Secondary infertility	No	No	0	31.5	32	0	1	no	no	no	0	1	no
33546	18.36	1	4	11.4	Primary infertility	Yes	No	1	31	34	0	0	no	no	no	0	0	no
33533	20.96	1	1	7.8	Secondary infertility	No	No	0	34.2	34	0	2	no	no	no	0	2	no
33532	18.75	1	1	9	Secondary infertility	No	No	0	30.5	29	1	2	no	no	no	2	3	no
33499	22.48	1	8	10	Primary infertility	No	No	0	32.9	38	0	0	no	no	no	0	0	no
33477	17.97	1	1	10.5	Primary infertility	No	Yes	1	31.4	31	0	0	no	no	no	0	0	no
33463	20.55	1	3	7	Primary infertility	No	No	0	34.4	33	0	0	no	no	no	0	0	no
33422	22.58	1	2	8.8	Secondary infertility	No	No	0	32.3	32	0	2	no	no	no	0	2	no
33402	20.44	1	3	8	Secondary infertility	No	No	1	32.1	32	1	1	no	no	no	0	2	no
33360	23.63	1	2	7.5	Secondary infertility	No	No	1	31	32	0	1	no	no	no	0	1	no
33342	22.68	1	1	8	Secondary infertility	No	No	1	31.3	33	0	1	no	no	no	0	1	yes
33321	16.82	1	2	8	Secondary infertility	No	No	0	30.2	38	0	2	no	no	no	0	2	no
33281	22.89	1	1	7.5	Secondary infertility	No	No	0	31.5	35	0	1	no	no	no	0	1	no
33277	23.23	1	2	8.5	Secondary infertility	No	No	1	31.8	33	0	1	no	no	no	1	1	no
33260	23.44	1	5	9.8	Primary infertility	No	No	0	32.3	32	0	0	yes	no	no	0	0	no
33254	22.04	1	5	11	Secondary infertility	No	No	0	30.7	32	1	0	no	no	no	0	1	no
33150	20.61	1	2	10	Secondary infertility	No	No	1	33.8	34	0	1	no	no	no	0	1	no
33144	21.48	1	1	10.6	Secondary infertility	No	No	0	30.6	31	0	1	no	no	no	0	1	no
33104	23.44	1	5	8	Primary infertility	No	No	0	33.1	36	0	0	no	no	no	0	0	no
33092	17.71	1	7	10.8	Primary infertility	Yes	No	0	30.8	30	0	0	no	no	no	0	0	yes
32929	23.18	1	8	9	Secondary infertility	No	No	1	32.5	39	0	1	no	no	no	1	1	no
32920	19.53	1	4	9	Primary infertility	Yes	No	1	30	33	0	0	no	no	no	0	0	no
32907	23.62	1	5	11	Primary infertility	No	No	1	31.8	32	0	0	no	no	no	0	0	no
32887	21.07	1	3	7	Primary infertility	No	No	0	30	31	0	0	no	no	no	0	0	yes
32842	20.03	1	5	11	Secondary infertility	No	No	0	30.4	35	1	1	no	no	no	0	2	no
32836	24.34	1	1	10	Secondary infertility	Yes	No	0	34.8	36	0	3	no	no	no	2	3	yes
32828	21.33	1	7	9	Primary infertility	No	No	1	33.1	37	0	0	no	no	no	0	0	no
32662	24.61	2	1	8	Secondary infertility	No	No	1	31	39	1	3	no	no	no	1	4	no
32646	23.44	1	4	9.5	Primary infertility	No	No	1	30.4	39	0	0	no	no	no	0	0	no
32618	20.03	1	1	8.6	Primary infertility	Yes	No	0	30.8	28	0	0	no	no	no	0	0	no
32571	18.59	1	1	8	Secondary infertility	No	No	0	34.2	36	1	3	no	no	no	0	4	yes
32540	20.13	1	3	10.8	Secondary infertility	No	No	0	34.2	39	2	1	no	no	no	0	3	yes
32531	16.02	1	2	8.5	Secondary infertility	No	No	0	30.4	30	0	1	no	no	no	0	1	no
32519	18.37	1	1	11.2	Primary infertility	Yes	No	0	30.5	29	0	0	no	no	no	0	0	no
32492	20.83	1	1	8.3	Primary infertility	No	No	1	33.6	33	0	0	no	no	no	0	0	no
32365	18.67	1	1	7.1	Secondary infertility	No	No	0	30.5	33	0	1	no	no	no	1	1	no
32323	22.03	1	3	10.9	Primary infertility	No	No	1	30.5	32	0	0	no	no	no	0	0	no
32317	26.49	1	3	8.5	Primary infertility	Yes	No	0	30.1	31	0	0	no	no	no	0	0	no
32307	23.63	1	3	11	Secondary infertility	No	No	1	32.8	42	3	1	no	no	no	0	4	no
32254	27.18	2	3	9.4	Primary infertility	No	No	0	34.6	37	0	0	no	no	no	0	0	no
32194	26.04	1	2	9.7	Primary infertility	Yes	No	0	30.4	31	0	0	no	no	no	0	0	no
32147	19.2	2	2	10	Secondary infertility	No	No	0	30.1	32	0	1	no	no	no	0	1	yes
32136	26.37	1	10	9	Primary infertility	Yes	No	1	31.5	38	0	0	no	no	no	0	0	no
32130	32.87	1	4	11.6	Secondary infertility	No	No	1	31.3	37	2	0	no	no	no	0	2	no
32129	21.91	2	3	8	Secondary infertility	No	No	0	31.5	33	1	1	no	no	no	1	2	no
32094	22.15	1	1	7.9	Secondary infertility	No	No	0	33.2	33	0	2	no	no	no	1	2	no
32089	20.31	2	2	14	Primary infertility	Yes	No	1	34.4	40	0	0	no	no	no	0	0	yes
32059	21.1	1	2	7	Secondary infertility	No	No	1	32.2	34	0	1	no	no	no	0	1	no
32030	24.8	1	6	14.9	Primary infertility	No	No	0	30.3	32	0	0	no	no	no	0	0	yes
31917	22.31	2	3	8.5	Secondary infertility	No	No	0	33.8	35	1	1	no	no	no	0	2	no
31896	20.57	1	2	7.8	Secondary infertility	No	No	0	32.9	34	1	2	no	no	no	0	3	no
31883	20.44	1	5	9	Primary infertility	Yes	No	0	31.3	39	0	0	no	no	no	0	0	no
31740	25.1	2	2	12	Secondary infertility	Yes	No	1	33.3	37	1	0	no	no	no	0	1	no
31616	24.97	1	1	9	Secondary infertility	No	No	0	34	34	0	2	no	no	no	1	2	no
31614	20.69	1	3	10.6	Primary infertility	No	No	0	32.8	30	0	0	no	no	no	0	0	no
31479	20.32	1	1	9	Secondary infertility	No	No	0	32.7	30	0	2	no	no	no	1	2	no
31436	24.8	1	3	9	Primary infertility	No	No	0	31.6	33	0	0	no	no	no	0	0	no
31414	20.4	1	8	9.3	Secondary infertility	No	No	1	32.2	35	1	1	no	no	no	1	2	no
31299	21.88	1	2	10.8	Primary infertility	No	No	0	30	31	0	0	no	no	no	0	0	no
31273	20.08	1	3	10.1	Secondary infertility	No	No	0	32.7	31	0	1	no	no	no	0	1	yes
31231	17.31	1	9	10.7	Primary infertility	No	No	0	30	35	0	0	no	no	no	0	0	yes
31191	21.45	1	14	10.4	Primary infertility	No	No	0	30.2	33	0	0	no	no	no	0	0	no
31182	17.19	1	7	8.4	Primary infertility	No	No	0	31.3	37	0	0	no	no	no	0	0	no
31147	24.65	2	9	9	Secondary infertility	Yes	No	0	34.8	42	1	0	no	no	no	0	1	no
31132	19.14	1	1	12	Secondary infertility	No	No	0	34.9	37	1	0	no	no	no	0	1	no
31051	30.67	2	4	8.5	Secondary infertility	No	No	0	32.6	36	1	0	no	no	no	0	1	yes
31047	22.89	1	2	8.8	Secondary infertility	No	No	0	34.5	33	0	1	no	no	no	0	1	no
31042	18.59	1	2	8.6	Primary infertility	No	No	1	34.2	36	0	0	no	no	no	0	0	yes
31017	21.93	1	5	12	Secondary infertility	No	No	0	34.7	55	2	0	no	no	no	0	2	no
30991	18.43	1	1	9.5	Secondary infertility	No	No	0	31.9	34	0	1	no	no	no	0	1	no
30981	21.48	1	1	10	Primary infertility	Yes	No	0	30.7	29	0	0	no	no	no	0	0	no
30891	21.48	2	7	12	Secondary infertility	No	No	0	34.8	43	0	2	no	no	no	0	2	no
30831	26.35	1	1	11	Secondary infertility	No	No	0	34.9	35	0	1	no	no	no	0	1	no
30784	22.03	1	3	7	Secondary infertility	No	No	0	30	31	0	1	no	no	no	1	1	no
30744	20.42	1	2	7	Secondary infertility	Yes	No	1	33.7	33	1	0	no	no	no	0	1	no
30732	22.6	1	3	9	Primary infertility	No	No	1	32	24	0	0	no	no	no	0	0	no
30726	23.42	1	7	9.3	Secondary infertility	No	No	1	32.5	30	0	2	no	no	no	0	2	no
30696	20.28	1	5	8.3	Secondary infertility	No	No	0	30.7	33	1	0	no	no	no	0	1	yes
30688	19.88	1	3	9.3	Primary infertility	No	No	0	32.3	34	0	0	no	no	no	0	0	no
30663	28.89	1	4	8	Secondary infertility	No	No	1	32	39	1	5	no	no	no	0	6	no
30616	25.22	2	5	10	Secondary infertility	Yes	No	1	32.1	33	1	3	no	no	no	0	4	no
30587	17.72	1	7	11.5	Primary infertility	No	No	0	32.5	35	0	0	no	no	no	0	0	no
30583	17.69	1	1	9	Secondary infertility	No	No	0	34.1	40	0	2	no	no	no	0	2	no
30469	23.59	1	8	12	Secondary infertility	No	No	1	33.9	32	1	0	no	no	no	0	1	no
30448	19.56	1	5	10.2	Secondary infertility	No	No	0	30.1	42	1	0	no	no	no	0	1	no
30409	20.96	2	1	8.8	Primary infertility	No	No	1	31.1	33	0	0	no	no	no	0	0	no
30406	28.76	1	1	9	Secondary infertility	No	No	0	33.9	34	1	0	no	no	no	0	1	no
30368	22.89	2	5	10	Secondary infertility	No	No	1	30.4	37	0	3	no	no	no	0	3	no
30366	25.2	1	5	9.3	Secondary infertility	No	No	0	34.5	34	0	1	no	no	no	1	1	no
30354	23.05	1	6	9.8	Primary infertility	No	No	1	33	33	0	0	no	no	no	0	0	no
30325	20.81	2	7	12	Secondary infertility	No	No	1	34.9	35	1	1	no	no	no	0	2	yes
30286	20.62	1	1	11	Secondary infertility	No	No	0	30.3	32	0	1	no	no	no	1	1	no
30231	18.75	2	4	10.3	Primary infertility	No	No	0	32.3	34	0	0	no	no	no	0	0	no
30222	22.19	2	5	8.5	Secondary infertility	No	No	0	31.4	32	1	0	no	no	no	0	1	yes
30172	22.03	1	3	9.3	Primary infertility	No	No	1	34.4	31	0	0	no	no	no	0	0	no
30166	17.06	1	3	8	Secondary infertility	No	No	0	31.9	33	1	2	no	no	no	1	3	no
30056	17.97	1	1	9	Secondary infertility	No	No	0	30.2	30	0	1	no	no	no	0	1	yes
30052	23.07	1	1	11.7	Secondary infertility	No	No	0	32.4	34	1	0	no	no	no	0	1	no
30005	19.14	1	2	7	Secondary infertility	No	No	0	32.2	34	0	2	no	no	no	0	2	yes
29996	23.01	2	1	9	Secondary infertility	No	No	0	30	31	1	0	no	no	no	0	1	no
29992	20.32	1	1	9	Secondary infertility	No	No	1	30.5	32	1	4	no	no	no	1	5	yes
29985	22.72	1	1	7	Secondary infertility	No	No	0	32.3	35	0	4	no	no	no	0	4	no
29960	26.56	2	3	8.5	Secondary infertility	Yes	No	0	31.8	36	1	0	no	no	no	0	1	no
29946	19.14	1	2	7.5	Primary infertility	No	No	0	30.4	34	0	0	no	no	no	0	0	no
29944	19.96	1	3	10.5	Primary infertility	No	No	0	31.2	33	0	0	no	no	no	0	0	no
29843	22.03	1	5	9.5	Primary infertility	No	No	0	31.5	37	0	0	no	no	no	0	0	no
29773	20	1	2	8.2	Secondary infertility	No	No	1	32.2	33	0	2	no	no	no	0	2	yes
29706	23.95	1	6	8	Secondary infertility	No	No	0	32.8	35	0	1	no	no	no	0	1	no
29685	19.83	1	1	10	Secondary infertility	No	No	0	34.5	34	0	1	no	no	no	1	1	no
29635	21.09	1	2	7.7	Primary infertility	Yes	No	0	30.9	32	0	0	no	no	no	0	0	yes
29575	19.83	1	1	7	Secondary infertility	No	No	0	33	32	0	4	no	no	no	0	4	no
29504	17.53	1	8	8.9	Secondary infertility	No	No	0	32.4	33	0	1	no	no	no	0	1	no
29492	21.22	2	1	8.5	Secondary infertility	Yes	No	1	34.9	32	0	1	no	no	no	0	1	no
29471	21.88	2	1	8.3	Primary infertility	No	No	0	31.5	32	0	0	no	no	no	0	0	no
29444	28.91	1	1	8.5	Secondary infertility	Yes	No	0	33.6	39	1	1	no	yes	no	1	2	no
29433	16.85	2	6	8.5	Secondary infertility	No	No	0	31.8	32	0	3	no	no	no	0	3	no
29271	20.43	1	1	11	Secondary infertility	No	No	0	32	31	1	5	no	no	no	2	6	no
29262	25.28	2	6	8.8	Primary infertility	Yes	No	0	31.7	36	0	0	no	no	no	0	0	yes
29220	21.26	1	2	9.2	Primary infertility	No	No	0	30.8	30	0	0	no	no	no	0	0	yes
29181	18.83	1	2	9	Primary infertility	No	No	0	32.6	34	0	0	no	no	no	0	0	no
29045	29	2	4	11.6	Secondary infertility	Yes	No	1	34.8	31	0	1	no	no	yes	1	1	no
29025	20.28	2	1	9.8	Secondary infertility	No	No	0	33.3	30	0	1	no	no	no	1	1	no
29001	18.43	1	3	11.2	Primary infertility	No	No	0	33.5	34	0	0	no	no	no	0	0	no
28980	23.73	1	1	8	Secondary infertility	No	No	0	31.2	29	0	2	no	no	no	0	2	no
28967	26.71	1	5	9.1	Primary infertility	Yes	No	0	34.1	36	0	0	no	no	no	0	0	no
28876	21.79	1	3	9	Primary infertility	No	No	1	30.3	34	0	0	no	no	no	0	0	yes
28741	21.1	1	5	10.2	Primary infertility	No	No	0	30	32	0	0	no	no	no	0	0	no
28732	21.05	1	1	8	Secondary infertility	No	Yes	1	34.3	38	1	1	no	no	no	1	2	no
28646	19.23	1	2	8	Primary infertility	No	No	1	30.4	24	0	0	no	no	no	0	0	no
28621	17.04	2	2	8	Primary infertility	No	No	0	33.6	35	0	0	no	no	no	0	0	no
28571	18.82	2	2	8.5	Secondary infertility	Yes	No	0	32.2	32	1	0	no	no	no	0	1	no
28530	28.13	2	6	8	Primary infertility	Yes	No	0	31.6	34	0	0	no	no	no	0	0	no
28423	22.89	2	7	9.7	Secondary infertility	No	No	1	33.7	40	0	2	no	no	no	0	2	yes
28363	21.23	1	3	11	Primary infertility	No	No	1	30.6	30	0	0	no	no	no	0	0	no
28304	20.03	1	3	10	Primary infertility	No	No	0	32.5	34	0	0	no	no	no	0	0	no
28287	22.07	2	1	10	Primary infertility	No	No	1	30.1	31	0	0	no	no	no	0	0	no
28285	24.09	1	3	8.5	Secondary infertility	No	No	0	31.2	32	0	3	no	no	no	1	3	no
28243	19	1	1	9.5	Secondary infertility	No	No	0	31.2	33	0	3	no	no	no	2	3	no
28198	19.23	1	2	12	Primary infertility	No	No	0	32.9	35	0	0	no	no	no	0	0	no
28066	20.32	2	3	10	Secondary infertility	No	Yes	0	33.1	38	2	2	no	no	no	1	4	no
28012	22.77	2	1	14	Secondary infertility	No	No	0	33.3	43	1	1	no	no	no	0	2	no
27957	16.44	1	2	10	Primary infertility	No	No	1	31.1	32	0	0	no	no	no	0	0	no
27847	20.55	1	3	9.6	Primary infertility	Yes	No	1	31.4	35	0	0	no	no	no	0	0	no
27771	18.73	1	6	9.5	Primary infertility	No	No	1	30.4	30	0	0	no	no	no	0	0	no
27699	20.7	1	4	7.3	Primary infertility	No	No	0	34.4	34	0	0	no	no	no	0	0	yes
27618	20.57	2	10	8.5	Secondary infertility	No	No	1	33.7	38	1	0	no	no	no	0	1	yes
27523	27.77	2	5	10	Primary infertility	No	No	0	30.2	26	0	0	no	no	no	0	0	no
27476	17.71	2	3	8.7	Secondary infertility	No	No	0	34.6	30	0	2	no	no	no	0	2	no
27414	17.58	1	1	7	Secondary infertility	No	No	1	33.3	36	1	4	no	no	no	2	5	no
27398	25.82	1	1	8	Secondary infertility	No	No	0	33.9	42	1	0	no	no	no	0	1	no
27371	20.58	1	1	9.8	Secondary infertility	Yes	No	0	31.5	30	0	1	no	no	no	1	1	no
27347	27.43	1	5	8.9	Secondary infertility	No	No	0	32.7	37	1	2	no	yes	no	0	3	no
27301	21.09	1	3	10.2	Secondary infertility	No	No	0	30.7	36	1	0	no	no	no	0	1	no
27178	21.79	2	3	11	Secondary infertility	No	No	0	31.4	31	1	0	no	no	no	0	1	no
27104	17.58	2	2	7.3	Secondary infertility	No	Yes	0	30.5	35	0	1	no	no	no	1	1	no
27076	20.45	1	1	9.5	Secondary infertility	No	No	0	32.7	32	0	2	no	no	no	1	2	yes
27064	28.93	2	2	8.5	Secondary infertility	No	No	1	32.9	35	0	2	no	no	no	2	2	no
26980	24.65	1	2	10.9	Secondary infertility	No	No	0	33.3	32	1	1	no	no	no	1	2	no
26949	24.45	2	4	8.5	Secondary infertility	Yes	No	1	30.4	32	1	0	no	no	no	0	1	no
26525	17.69	1	3	8.2	Secondary infertility	No	No	0	32.7	32	1	0	no	no	no	0	1	no
26462	20.28	2	3	8.8	Primary infertility	No	No	0	31	32	0	0	no	no	no	0	0	no
26438	17.44	2	1	7.5	Secondary infertility	No	No	1	31.4	36	0	2	no	no	no	1	2	no
26386	28.58	1	2	13	Primary infertility	No	No	1	32.9	37	0	0	no	no	no	0	0	no
26183	19.05	1	5	10.8	Secondary infertility	No	No	0	33.5	34	1	0	no	no	no	0	1	no
26031	19.05	1	3	7	Secondary infertility	No	No	1	32.4	42	1	0	no	no	no	0	1	no
25982	25.39	1	4	10.2	Secondary infertility	Yes	No	0	31.3	34	0	1	no	no	no	0	1	yes
25941	22.22	2	2	8.5	Secondary infertility	No	No	1	34.1	39	2	0	no	no	no	0	2	yes
25897	19.65	1	4	10.2	Secondary infertility	Yes	No	0	30.5	33	0	1	no	no	no	1	1	no
25857	17.48	2	1	9.5	Secondary infertility	No	No	0	34.5	37	1	0	no	no	no	0	1	no
25854	21.23	1	2	9.2	Primary infertility	No	No	1	34.2	36	0	0	no	no	no	0	0	no
25801	23.92	1	4	11	Primary infertility	No	No	0	30.2	30	0	0	no	no	no	0	0	no
25785	26.22	1	2	9	Primary infertility	Yes	No	0	32.6	36	0	0	no	no	no	0	0	yes
25768	22.04	2	1	9	Secondary infertility	No	No	0	34.5	40	1	2	no	no	no	0	3	no
25766	23.34	1	3	7.8	Primary infertility	No	No	0	31.1	35	0	0	no	no	no	0	0	no
25706	27.53	2	4	8.4	Secondary infertility	Yes	No	0	31	33	0	1	no	no	no	1	1	no
25517	23.63	1	1	7.5	Primary infertility	Yes	No	0	33	34	0	0	no	no	no	0	0	no
25467	30.84	1	4	8	Primary infertility	Yes	No	0	30.6	31	0	0	no	no	no	0	0	yes
25300	17.31	1	2	9.6	Primary infertility	No	Yes	0	32.3	36	0	0	no	no	no	0	0	no
25244	19.53	2	1	10.8	Secondary infertility	Yes	No	1	31.3	36	1	3	no	no	no	1	4	no
25236	19.05	1	2	9.1	Secondary infertility	No	No	0	32.4	34	1	1	no	no	no	1	2	no
25158	21.36	1	1	7	Secondary infertility	No	No	1	31.3	33	0	3	no	no	no	2	3	no
25156	20.83	1	2	10	Secondary infertility	Yes	No	1	34.2	40	1	0	no	no	no	0	1	no
25125	16.2	2	2	9	Secondary infertility	No	No	0	33.4	33	0	1	no	no	no	0	1	yes
25058	21.1	2	3	9	Secondary infertility	No	Yes	0	31	31	1	0	no	no	no	0	1	no
24892	17.58	1	3	7	Primary infertility	No	No	1	30.4	32	0	0	no	no	no	0	0	no
24865	20.2	2	2	9	Primary infertility	No	No	0	30.9	33	0	0	no	no	no	0	0	yes
24828	17.97	1	2	8.5	Secondary infertility	No	No	0	33.4	34	1	0	no	no	no	0	1	no
24688	22.83	1	4	9	Secondary infertility	No	No	1	30	33	0	1	no	no	no	1	1	no
24674	21.37	1	3	13	Secondary infertility	No	No	0	32.1	32	1	0	no	no	no	0	1	no
24581	21.5	2	2	11	Secondary infertility	No	No	0	32	40	1	4	no	no	no	2	5	no
24511	25.64	1	3	8.5	Secondary infertility	No	No	1	30.6	31	1	1	no	no	no	1	2	no
24499	20.83	1	1	8.1	Secondary infertility	No	No	0	33	39	0	3	no	no	no	1	3	no
24488	26.9	1	1	8.5	Secondary infertility	No	No	0	30.6	31	0	1	no	no	no	0	1	no
24242	18.22	2	5	10.1	Secondary infertility	No	No	0	30.2	29	1	1	no	no	no	0	2	no
23959	21.99	1	5	11.7	Primary infertility	No	No	1	33.4	33	0	0	no	no	no	0	0	no
23928	19.47	2	2	11.2	Secondary infertility	No	No	1	31.4	33	0	1	no	no	no	1	1	no
23827	27.06	1	2	8.8	Secondary infertility	No	No	0	32	32	0	2	no	no	no	1	2	no
23697	27.34	1	2	7	Secondary infertility	Yes	No	1	31.1	38	0	2	no	no	no	1	2	no
23608	17.67	2	2	8.5	Primary infertility	No	No	0	30.4	32	0	0	no	no	no	0	0	no
23323	22.6	1	1	9.6	Secondary infertility	No	No	0	32.5	35	0	1	no	no	no	1	1	no
23269	21.09	1	6	9	Secondary infertility	No	No	1	31.9	35	0	1	no	no	no	1	1	no
23252	22.48	2	1	10	Secondary infertility	No	No	1	34.7	41	1	0	no	no	no	0	1	no
22673	19	2	3	11.1	Secondary infertility	No	No	0	31.5	37	1	0	no	no	no	0	1	no
22056	19.84	2	4	10	Primary infertility	No	No	0	32.9	32	0	0	no	no	no	0	0	no
22006	20.03	1	7	9	Secondary infertility	No	No	1	32.4	32	1	0	no	no	no	0	1	no
21468	22.86	2	7	9.2	Primary infertility	No	No	1	32.3	34	0	0	no	no	no	0	0	no
21385	18.36	2	4	7.2	Primary infertility	No	No	1	32.7	33	0	0	no	no	no	0	0	no
21084	26.67	2	4	9.4	Secondary infertility	No	No	0	33.3	39	0	1	no	no	no	0	1	no
20396	21.97	2	3	8.5	Secondary infertility	No	No	0	30.6	31	1	0	no	no	no	0	1	no
20290	18.73	2	5	8	Secondary infertility	No	No	0	34.1	34	1	0	no	no	no	0	1	no
19686	18.73	2	1	9.2	Secondary infertility	Yes	No	0	33.4	34	0	1	no	no	no	1	1	yes
19560	24.31	2	1	9	Secondary infertility	No	No	1	31.7	32	1	1	no	no	no	0	2	no
19548	20.69	2	3	10.1	Secondary infertility	No	No	0	31.1	32	1	0	no	no	no	0	1	no
19521	20.81	2	1	10.6	Secondary infertility	No	No	1	31.6	37	1	1	no	no	no	0	2	no
19459	22.04	2	3	9	Secondary infertility	No	No	0	30	35	1	0	no	no	no	0	1	no
18864	23.73	2	4	7	Secondary infertility	No	No	0	33.6	37	1	0	no	no	no	0	1	no
18843	20.69	2	3	8.4	Secondary infertility	No	No	0	32.3	28	0	3	no	no	no	1	3	no
18347	19.13	1	5	8	Secondary infertility	No	No	0	31.9	36	1	0	no	no	no	0	1	no
18262	23.44	2	3	8.5	Secondary infertility	No	No	0	31.2	30	1	0	no	no	no	0	1	no
16324	22.95	1	3	10	Secondary infertility	No	No	0	30.8	35	0	1	no	no	no	1	1	no
13088	19.81	2	4	9	Secondary infertility	No	No	0	34.1	39	1	1	no	no	no	0	3	no
10635	17.63	2	4	12.3	Secondary infertility	No	No	0	32.8	35	1	0	no	no	no	0	1	no
9277	21.78	2	6	8.1	Secondary infertility	No	No	0	32.3	37	1	0	no	no	no	0	1	yes
51213	20.55	2	1	9	Secondary infertility	No	No	0	35.1	37	0	2	no	no	no	2	2	no
45233	22.83	2	3	9	Secondary infertility	No	No	0	35.2	39	1	2	no	no	no	0	3	no
44780	24.44	1	1	8.3	Secondary infertility	No	No	1	36.3	33	0	2	no	no	no	2	2	no
44663	19.83	2	6	10	Secondary infertility	Yes	No	0	35.6	40	0	1	no	no	no	0	1	no
44657	24.35	1	2	8	Primary infertility	Yes	No	0	35.3	40	0	0	yes	no	no	0	0	no
44638	19.29	1	8	9.5	Secondary infertility	No	No	1	36.1	49	2	1	no	no	no	0	3	no
44373	17.48	2	1	10.5	Secondary infertility	No	Yes	0	35.1	37	0	2	no	no	no	1	2	no
44108	26.04	1	1	9	Secondary infertility	No	No	0	36.2	41	2	2	no	no	no	2	4	no
43246	24.84	1	2	8	Secondary infertility	No	No	1	35.2	39	0	2	no	no	no	0	2	no
42902	22.06	1	6	8.5	Secondary infertility	No	No	1	36.9	37	1	0	no	no	no	0	1	no
42678	23.5	2	2	7.5	Primary infertility	Yes	No	1	35.9	37	0	0	no	no	no	0	0	no
42663	18.67	1	3	8	Secondary infertility	No	No	0	35.2	38	0	1	no	no	no	0	1	yes
42536	20.34	1	2	8.5	Secondary infertility	Yes	No	1	35.5	36	0	1	no	no	no	0	1	yes
42510	21.51	1	2	12	Primary infertility	No	No	0	35.7	33	0	0	no	no	no	0	0	no
42487	22.27	1	1	8.5	Secondary infertility	No	No	0	36.9	40	1	1	no	no	no	1	2	yes
42376	20.9	2	1	9	Secondary infertility	No	No	0	35.7	37	1	0	no	no	no	0	1	no
42168	23.44	2	5	9	Secondary infertility	Yes	No	1	36.9	44	1	3	no	no	no	0	4	no
41889	19.82	2	2	10.5	Secondary infertility	Yes	No	0	37	38	1	0	no	no	no	0	1	no
41322	22.66	1	2	11	Secondary infertility	No	No	1	35.2	35	1	2	no	no	no	0	3	yes
41230	18.43	1	2	9	Secondary infertility	No	No	0	35	40	0	1	no	no	no	0	1	no
41196	20.55	1	1	8	Secondary infertility	No	No	1	35	37	0	2	no	no	no	2	2	no
40985	21.23	1	1	8.1	Secondary infertility	No	No	0	35.5	37	0	2	no	no	no	0	2	yes
40933	19.07	1	3	9	Primary infertility	No	No	1	36.4	36	0	0	no	no	no	0	0	no
40531	26.67	1	3	11	Secondary infertility	No	No	0	35.5	39	3	0	no	no	no	0	3	yes
40334	19.72	1	1	10	Secondary infertility	No	No	1	35.1	32	0	3	no	no	no	0	3	no
40141	20.89	2	1	12.3	Secondary infertility	No	No	0	35.4	33	0	2	no	no	no	0	2	no
39988	26.17	1	2	8	Secondary infertility	No	No	1	36.3	35	1	2	no	no	no	0	3	no
39429	22.58	2	10	8	Secondary infertility	No	No	1	36.1	41	0	2	no	no	no	0	2	no
39042	22.03	2	1	7	Secondary infertility	No	No	0	35.7	39	0	2	no	no	no	2	2	no
38728	20.7	1	3	11.5	Secondary infertility	No	No	0	36.2	43	0	2	no	no	no	0	2	no
38630	18.43	1	2	9	Secondary infertility	No	No	0	36	43	0	2	no	no	no	0	2	no
38387	22.22	1	10	9.4	Secondary infertility	No	No	1	35	41	1	0	no	no	no	0	1	no
38102	21.23	1	8	8	Primary infertility	No	No	0	35	42	2	0	no	no	no	0	2	no
37905	19.98	1	2	9	Secondary infertility	No	No	1	35	33	1	1	no	no	no	0	2	no
37905	19.98	1	3	9	Secondary infertility	No	No	1	35.3	33	1	1	no	no	no	0	2	no
37648	20.03	1	4	9	Secondary infertility	No	No	0	36.8	39	0	1	no	no	no	0	1	no
37378	24.84	1	2	8	Secondary infertility	No	No	1	35	35	0	4	no	no	no	2	4	no
37250	20.45	2	6	10	Secondary infertility	No	No	0	36.3	42	1	3	no	no	no	0	4	yes
37147	19.98	1	1	8	Secondary infertility	No	No	0	35	33	0	1	no	no	no	0	1	no
36715	18.9	2	3	9.1	Secondary infertility	No	No	0	35.5	39	1	0	no	no	no	0	1	no
36023	18.36	1	7	10	Secondary infertility	No	No	0	36.3	40	0	2	no	no	no	0	2	no
35911	26.37	2	2	9.1	Secondary infertility	No	No	0	35	39	1	4	no	no	no	0	5	no
35877	23.88	1	5	8.5	Secondary infertility	No	No	0	35	36	1	2	no	no	no	0	3	no
35856	20.34	1	2	8.5	Secondary infertility	No	No	1	35	35	0	3	no	no	no	1	3	yes
35678	20.13	2	5	9	Secondary infertility	No	No	1	35.2	39	1	1	no	no	no	1	2	yes
35677	24.56	1	16	9.2	Primary infertility	Yes	No	1	35.7	42	0	0	no	no	no	0	0	no
35508	24.44	1	12	7.8	Secondary infertility	No	No	0	36.5	43	1	4	no	no	no	0	5	no
35347	19.98	1	1	8	Secondary infertility	No	No	0	35.2	37	0	2	no	no	no	1	2	no
35278	21.19	2	9	10.1	Primary infertility	No	No	1	36.5	38	0	0	no	no	no	0	0	no
35182	23.03	1	4	10.2	Secondary infertility	No	No	0	36	37	1	1	no	no	no	1	2	no
34919	20.2	2	3	12	Secondary infertility	No	No	0	36.3	37	0	2	no	no	no	0	2	no
34372	20.34	1	2	8	Primary infertility	No	No	1	35	34	0	0	no	no	no	0	0	yes
34311	26.37	2	2	9.1	Secondary infertility	No	No	0	35.7	39	1	4	no	no	no	0	5	no
34268	23.5	1	2	7.5	Primary infertility	No	No	1	35	38	0	0	no	no	no	0	0	no
34260	26.04	1	2	8	Secondary infertility	No	No	0	35.2	35	0	1	no	no	no	1	1	yes
33916	21.48	2	2	9	Secondary infertility	No	No	0	35	37	1	3	no	no	no	0	4	no
33655	19.61	2	2	7.5	Secondary infertility	No	No	1	35	23	0	1	no	no	no	1	1	no
33567	19.92	2	1	7.5	Secondary infertility	Yes	No	1	35	37	1	1	no	no	no	0	2	no
33487	20.13	1	5	7	Secondary infertility	No	No	1	35	40	1	4	no	no	no	2	5	yes
33386	22.05	2	1	8.5	Secondary infertility	No	No	0	35	31	0	4	no	no	no	1	4	no
33285	20.2	1	7	9.4	Secondary infertility	No	No	0	36.2	34	0	1	no	no	no	0	1	yes
32922	25	2	2	11	Secondary infertility	No	No	0	35.2	35	1	3	no	no	no	0	4	no
32836	21.23	1	1	9	Secondary infertility	No	No	0	35.9	38	0	1	no	no	no	1	1	no
32833	24.44	1	1	9	Secondary infertility	No	No	0	35	36	1	1	no	no	no	1	2	no
32832	21.23	1	8	8	Primary infertility	No	No	0	35.9	38	0	1	no	no	no	1	1	no
32699	26.56	1	2	9.5	Secondary infertility	Yes	No	0	37	38	1	1	no	no	no	1	2	no
32424	22.58	1	2	9.5	Secondary infertility	No	No	0	36.9	37	1	0	no	no	no	0	1	no
32416	21.45	1	2	9.5	Secondary infertility	No	No	0	36.5	40	0	1	no	yes	no	1	1	no
32360	21.76	1	2	7.5	Secondary infertility	No	No	0	36.5	33	0	3	no	no	no	1	3	no
32289	22.83	1	3	9.4	Secondary infertility	No	No	0	36.5	38	0	1	no	no	no	0	1	yes
31977	24.56	1	16	9.2	Primary infertility	Yes	No	1	35	44	0	0	no	no	no	0	0	no
31799	22.51	2	7	8.1	Secondary infertility	Yes	No	1	37	42	1	1	no	no	no	0	2	yes
31723	24.14	2	2	10	Secondary infertility	No	Yes	0	36.4	40	1	0	no	no	no	0	1	no
31290	23.88	1	1	9	Secondary infertility	No	No	0	36.5	39	0	3	no	no	no	2	3	no
31196	22.94	1	5	10.1	Secondary infertility	No	No	0	36.8	48	1	1	no	no	no	0	2	no
31108	18.67	1	9	8	Primary infertility	No	No	0	36.8	36	0	0	no	no	no	0	0	no
30927	21.37	1	1	11	Secondary infertility	No	No	1	36.7	37	0	2	no	no	no	2	2	yes
30910	21.51	1	2	12	Primary infertility	No	No	0	35	36	0	0	no	no	no	0	0	no
30560	26.04	1	2	8	Secondary infertility	No	No	0	35	35	1	0	no	no	no	0	1	no
30186	24.01	1	1	7	Secondary infertility	No	No	1	36	39	1	6	no	no	no	2	7	no
29949	22.94	1	1	9	Primary infertility	No	No	1	36.4	39	0	0	no	no	no	0	0	no
29376	20.9	1	1	9	Secondary infertility	No	No	0	35	35	1	1	no	no	no	0	2	no
28597	27.97	1	7	9.1	Primary infertility	Yes	No	1	35	40	0	0	no	no	no	0	0	no
28255	31.22	2	10	13	Primary infertility	Yes	No	0	36.7	41	0	0	no	no	no	0	0	yes
27756	15.22	1	4	13.4	Primary infertility	No	No	0	35.4	33	0	0	no	no	no	0	0	no
27163	21.63	2	5	12	Secondary infertility	No	No	0	35.4	35	1	0	no	no	no	0	1	no
27124	24.34	2	17	10	Primary infertility	No	No	0	36.3	39	0	0	no	no	no	0	0	no
26963	22.06	1	9	9.8	Secondary infertility	Yes	No	0	36	41	1	0	no	yes	no	0	1	no
26928	19.53	2	4	9	Primary infertility	No	No	0	36.7	37	0	0	no	no	no	0	0	no
26587	21.83	2	1	10.5	Secondary infertility	No	No	0	36.9	44	1	3	no	no	no	1	4	no
26374	26.56	1	15	10	Primary infertility	No	Yes	1	36.6	40	0	0	no	no	no	0	0	no
26239	20.96	1	2	10.7	Secondary infertility	No	No	0	35.6	36	1	0	no	no	no	0	1	no
26197	23.44	2	1	12	Secondary infertility	No	No	0	36.3	37	1	0	no	no	no	0	1	yes
25750	18.9	2	3	9.1	Secondary infertility	No	No	0	35	42	1	2	no	no	no	0	3	no
25637	20.34	1	8	8	Primary infertility	No	No	1	35.8	30	0	0	no	no	no	0	0	no
25461	21.78	1	1	7.5	Secondary infertility	No	No	1	36.6	38	1	2	no	no	no	1	3	no
25310	22.89	2	1	7	Secondary infertility	No	No	0	35.4	35	0	1	no	no	no	1	1	no
25087	23.31	1	2	8	Secondary infertility	No	No	1	35.5	37	0	3	no	no	no	2	3	no
24947	20.94	1	1	10	Secondary infertility	Yes	No	0	36.8	34	1	2	no	no	no	1	3	no
24697	25.51	2	11	10	Secondary infertility	No	No	1	35	44	1	0	no	no	no	0	1	no
24695	24.56	1	2	7	Secondary infertility	Yes	No	1	35.4	42	0	2	no	no	no	1	2	no
24574	21.63	1	9	8.1	Secondary infertility	Yes	No	1	35.1	37	1	1	no	no	no	0	2	no
24407	19.14	1	4	11.5	Secondary infertility	No	No	0	36.2	42	2	0	no	no	no	0	2	no
24195	19.36	1	1	11	Secondary infertility	No	No	0	36.8	40	1	3	no	no	no	2	4	no
24121	20.58	2	2	7	Secondary infertility	No	No	0	36.4	39	1	3	no	no	no	0	4	no
23437	20.32	2	3	10	Secondary infertility	No	No	1	35	36	1	1	no	no	no	0	2	no
23348	23.19	2	1	8.3	Secondary infertility	No	No	1	36.3	31	0	1	no	no	no	0	1	no
22270	17.9	1	4	7.9	Secondary infertility	No	No	1	36.2	31	1	3	no	no	no	0	4	no
21573	17.48	2	1	10.5	Secondary infertility	No	Yes	0	35	34	0	1	no	no	no	1	1	no
16972	20.7	2	4	9	Secondary infertility	No	Yes	0	36.4	37	1	0	no	no	no	0	1	no
11824	20.31	2	4	9	Secondary infertility	No	No	0	35.5	39	0	3	no	no	no	0	3	no
9021	26.57	2	6	10.4	Secondary infertility	No	No	0	36.5	36	1	1	no	no	no	0	2	no
45182	23.42	1	1	7	Secondary infertility	No	No	1	39.2	40	2	2	no	no	no	1	4	no
44556	23.31	2	3	10.6	Primary infertility	No	No	0	38	36	0	0	no	no	no	0	0	no
44343	19	2	1	8.6	Secondary infertility	No	No	1	39	39	1	1	no	no	yes	0	2	no
44081	16.89	2	4	8.5	Secondary infertility	No	No	1	38	41	1	0	no	no	no	0	1	no
43978	21.64	1	3	9	Secondary infertility	No	No	1	39.4	39	0	1	no	no	no	1	1	yes
43751	20.03	2	5	9	Secondary infertility	No	No	1	38	39	1	1	no	no	no	1	2	yes
42956	23.44	1	10	13.1	Secondary infertility	No	No	0	38	40	1	0	no	no	no	0	1	no
42826	18.43	1	2	7.6	Secondary infertility	No	No	0	38.5	39	1	3	no	no	no	0	4	no
42767	19.15	1	10	11	Secondary infertility	No	No	1	38	40	1	1	no	no	no	1	2	no
42713	20.2	1	2	9	Secondary infertility	No	No	1	38	38	0	1	no	no	no	0	1	no
42307	19.83	1	1	9.5	Secondary infertility	Yes	No	1	38.3	32	1	1	no	no	no	0	2	no
42297	28.3	1	4	13.5	Secondary infertility	No	No	0	39.2	37	2	1	no	no	no	2	3	no
42042	23.07	1	14	9.7	Secondary infertility	No	No	0	38.5	45	1	0	no	no	no	0	1	no
41730	18.03	2	1	11	Secondary infertility	No	No	1	40.9	40	1	2	no	no	no	0	3	no
41519	24.84	1	2	8.5	Secondary infertility	No	No	1	38.3	39	1	1	no	no	no	0	2	no
41250	25.3	1	5	9	Secondary infertility	No	No	0	40.5	49	1	3	no	no	no	0	4	no
41026	20.55	1	6	8.5	Secondary infertility	No	No	0	39	43	1	0	no	no	no	0	1	no
40832	20.81	2	4	8.8	Secondary infertility	No	No	1	39.8	40	1	1	no	no	no	0	2	no
40476	20.03	1	1	10	Secondary infertility	No	No	1	38	38	1	1	no	no	no	1	2	no
40323	21.76	1	1	10.2	Primary infertility	No	No	0	38	40	0	0	no	no	no	0	0	no
40301	22.04	1	2	9.5	Secondary infertility	No	No	1	38.7	37	1	6	no	no	no	2	7	no
40037	19.56	2	6	8.5	Secondary infertility	No	No	0	38.6	44	1	0	no	no	no	0	1	yes
40016	23.31	1	3	10.1	Secondary infertility	No	No	0	39.8	45	0	3	no	no	no	1	3	no
39836	23.23	1	3	9	Primary infertility	No	No	0	38	40	0	0	no	no	no	0	0	no
39698	18.83	2	5	9.5	Secondary infertility	No	No	0	38.5	39	1	3	no	no	no	0	4	no
39299	20.28	2	2	8	Secondary infertility	No	No	1	40.7	53	2	1	no	no	no	1	3	no
39221	18.36	1	4	7.7	Secondary infertility	No	No	1	38	38	1	0	no	no	no	0	1	yes
38192	20.5	1	2	11.5	Secondary infertility	No	No	0	38.8	36	1	1	no	no	no	0	2	no
37360	20.03	1	1	7	Secondary infertility	Yes	No	0	38.4	38	1	3	no	no	no	0	4	yes
37207	20.44	2	10	9.2	Secondary infertility	No	No	0	38	43	0	1	no	no	no	1	1	no
37203	21.23	1	2	9	Secondary infertility	No	No	0	40.6	39	1	2	no	no	no	0	3	no
36230	22.19	1	1	9.8	Secondary infertility	No	No	0	38	36	1	1	no	no	no	0	2	no
36215	26.81	1	15	13	Primary infertility	No	No	1	38.8	43	0	0	no	yes	no	0	0	no
35948	26.04	1	2	9.8	Secondary infertility	Yes	No	0	38.8	43	0	3	no	no	no	1	3	yes
35568	22.27	2	3	8.8	Secondary infertility	No	No	1	40.1	41	1	1	no	no	no	0	2	no
35129	21.48	1	1	10.5	Secondary infertility	No	No	1	38.7	39	1	2	no	no	no	0	3	no
33978	25.64	1	2	9.1	Secondary infertility	Yes	No	1	39.5	40	0	7	no	no	no	2	7	yes
33740	25.22	2	4	10.4	Secondary infertility	No	No	0	38	41	1	2	no	no	no	0	3	no
33501	22.35	1	1	7.4	Secondary infertility	No	No	0	39.1	39	2	0	no	no	no	0	2	no
33382	21.36	1	14	8.5	Secondary infertility	No	No	1	39.5	39	0	1	no	no	no	0	1	no
33229	19.56	1	10	8	Secondary infertility	No	No	1	39.4	39	0	2	no	no	no	0	2	no
33146	20.45	1	3	12.3	Secondary infertility	No	No	0	38	38	1	5	no	no	no	0	6	no
33089	18.55	1	6	10.5	Secondary infertility	No	No	0	38	39	0	3	no	no	no	0	3	no
32834	21.94	1	1	8	Secondary infertility	No	No	0	38	33	1	1	no	no	no	0	2	no
32814	23.11	1	2	7.5	Secondary infertility	No	No	1	40.7	44	1	2	no	no	no	2	3	no
32714	20.96	1	2	9	Secondary infertility	No	No	0	38	40	0	1	no	no	no	0	1	no
32488	20.89	2	2	8	Secondary infertility	Yes	No	0	38	35	2	2	no	no	no	0	4	yes
31920	21.88	2	2	8.5	Secondary infertility	Yes	No	0	40.4	40	1	1	no	no	no	0	2	no
31838	21.45	1	3	8.8	Secondary infertility	No	No	1	38.1	39	1	3	no	no	no	1	4	yes
31604	20.55	1	1	7.9	Secondary infertility	No	No	0	38	38	1	3	no	no	no	2	4	no
31469	20	1	4	7.5	Secondary infertility	No	No	0	39.4	39	0	1	no	no	no	1	1	no
31464	23.14	1	1	10.8	Secondary infertility	No	No	0	40.6	40	1	0	no	no	no	0	1	no
31450	27.69	2	2	10	Secondary infertility	No	No	1	39	39	1	1	no	no	no	1	2	no
31412	20.81	1	1	7.5	Secondary infertility	No	No	1	38.6	39	3	1	no	no	no	1	4	no
31297	23.74	1	6	11.5	Secondary infertility	Yes	No	0	38.2	40	1	1	no	no	no	1	2	no
31121	22.83	1	2	7.9	Secondary infertility	No	No	0	39.6	42	2	0	no	no	no	0	2	no
31057	22.14	2	3	8	Secondary infertility	No	No	1	40.1	41	1	1	no	no	no	0	2	no
31040	25.22	2	2	12	Secondary infertility	Yes	No	0	38	37	2	0	no	no	no	0	2	no
30948	22.86	1	2	7.5	Secondary infertility	No	No	0	38	41	1	0	no	no	no	0	1	yes
30391	22.48	1	3	11.6	Secondary infertility	No	No	0	38	40	1	0	no	no	no	0	1	no
30290	22.04	1	7	10.1	Primary infertility	No	No	1	38	37	0	0	no	no	no	0	0	no
29934	20.81	1	3	7.5	Secondary infertility	No	No	1	39.2	43	1	2	no	no	no	0	3	no
29784	24.22	2	1	10	Primary infertility	No	No	0	38	38	0	0	no	no	no	0	0	no
29756	20.03	1	2	10	Secondary infertility	No	No	0	39.4	39	1	2	no	no	no	2	3	yes
29274	20.31	1	3	7.2	Secondary infertility	No	No	1	40	43	0	3	no	no	no	0	3	no
29163	19.88	1	1	9	Secondary infertility	No	No	0	38	41	1	1	no	no	no	0	2	yes
28944	16.63	2	1	13	Secondary infertility	No	No	0	38	40	0	2	no	no	no	1	2	no
28865	18.99	1	12	8	Secondary infertility	No	No	0	38.7	39	1	1	no	no	no	0	2	no
28583	20.57	1	1	8	Secondary infertility	No	No	0	40.1	42	1	5	no	no	no	2	6	no
28526	20.83	1	3	7	Secondary infertility	No	No	0	40.7	34	1	1	no	no	no	0	2	no
28020	21.64	1	1	9	Secondary infertility	No	No	1	38	39	0	2	no	no	no	0	2	yes
27535	21.37	1	3	10.2	Secondary infertility	No	No	0	38	41	1	1	no	no	no	1	2	yes
27501	19.53	2	1	8.2	Secondary infertility	No	No	1	39.5	49	1	1	no	no	no	0	2	no
27214	20.44	2	2	7.5	Secondary infertility	No	No	0	38	37	1	2	no	no	no	0	3	no
26608	23.42	1	13	9	Primary infertility	Yes	No	1	38	35	0	0	no	no	no	0	0	no
26472	17.97	1	3	10	Secondary infertility	No	No	0	38	38	1	2	no	yes	no	0	3	no
26076	21.48	1	12	9	Primary infertility	No	No	1	39.9	43	0	0	no	no	no	0	0	no
25805	19.92	1	2	13.2	Secondary infertility	No	No	0	39.2	39	1	1	no	no	no	0	2	no
25770	19.29	2	2	8	Secondary infertility	No	No	1	38	38	1	0	no	no	no	0	1	no
25320	21.08	2	1	9	Secondary infertility	No	No	0	38	42	1	2	no	no	no	1	3	no
25242	26.08	2	6	10.7	Secondary infertility	No	No	0	39.3	39	1	1	no	no	no	0	2	no
25190	20.03	1	1	8	Secondary infertility	No	No	1	38	38	1	2	no	no	no	1	3	no
24889	22.15	1	2	7.5	Secondary infertility	No	No	0	38	39	1	1	no	no	no	1	2	no
23617	18.36	2	1	7	Primary infertility	No	No	1	38	44	0	0	no	no	no	0	0	yes
23395	21.48	2	9	7	Secondary infertility	No	Yes	0	38	40	1	1	no	no	no	1	2	no
23018	20.7	2	2	7	Secondary infertility	No	No	0	38.3	46	0	3	no	no	no	2	3	no
18537	27.55	2	1	8.5	Secondary infertility	No	Yes	1	38	38	0	1	no	no	no	1	1	no

## Sheet: Obstetric and neonatal complica
Brid	BMI	Transplant cycle	Infertility duration	Endometrial thickness on the transformation day	Infertility type	PCOS	EMS	Obstetric and neonatal complications（yes=1 No=0）	Maternal age	Male age	Number of births	Number of miscarriages	history of diabetes	history of hypertension	history of thyroid disease	Number of Early Spontaneous Abortion	number of pregnancies	Male smoking history
26734	18.49	1	1	9.2	Primary infertility	No	No	0	20.2	34	0	0	no	no	no	0	0	no
38765	17.78	1	3	7.8	Primary infertility	No	No	0	21	22	0	0	no	no	no	0	0	no
33023	19.65	1	3	8	Primary infertility	No	No	0	22	26	0	0	no	no	no	0	0	no
30111	23.59	1	7	10	Primary infertility	No	No	0	22.2	31	0	0	no	no	no	0	0	no
36541	25.53	1	3	7	Secondary infertility	No	No	0	22.3	24	1	0	no	no	no	0	1	no
23505	20.2	1	2	10.1	Primary infertility	No	No	0	22.5	22	0	0	no	no	no	0	0	yes
21431	19.03	2	1	8.4	Secondary infertility	No	No	0	22.6	27	0	1	no	no	no	0	1	no
29858	14.87	1	1	8	Secondary infertility	No	No	1	22.6	24	0	1	no	no	yes	0	1	no
33452	31.25	1	3	11	Primary infertility	No	No	1	22.9	29	0	0	no	no	no	0	0	no
32272	25.39	1	2	8	Secondary infertility	No	No	0	23.1	27	0	1	no	no	no	0	1	no
35393	18.83	1	3	8	Primary infertility	No	No	0	23.3	28	0	0	no	no	no	0	0	yes
28457	17.15	2	2	9	Primary infertility	No	No	0	23.6	29	0	0	no	no	no	0	0	no
28993	16.65	1	2	8.5	Secondary infertility	No	No	0	23.6	30	0	1	no	no	no	0	1	no
41766	26.37	1	2	10.2	Secondary infertility	No	No	1	23.6	24	0	1	no	no	no	0	1	no
25976	20.43	1	4	8.2	Secondary infertility	No	No	0	23.7	36	0	4	no	no	no	0	4	no
32850	18.59	1	5	7.8	Secondary infertility	No	No	0	23.7	24	0	2	no	no	no	0	2	no
31295	19.15	1	5	8.7	Primary infertility	No	No	0	23.8	25	0	0	no	no	no	0	0	yes
30757	29.38	1	1	8.5	Primary infertility	No	No	0	24	25	0	0	no	no	no	0	0	yes
33771	21.48	1	4	7	Primary infertility	No	No	0	24	27	0	0	no	no	no	0	0	no
32007	20.94	2	1	7.6	Secondary infertility	No	No	1	24.1	29	0	2	no	no	no	1	2	yes
31285	21.48	2	4	8.8	Secondary infertility	No	No	0	24.1	30	0	2	no	no	no	0	2	no
26342	16.16	1	1	9.8	Primary infertility	Yes	No	0	24.2	26	0	0	no	no	no	0	0	no
31884	20.31	2	2	9.6	Primary infertility	No	No	0	24.2	25	0	0	no	no	no	0	0	yes
31286	20.03	1	1	9.8	Primary infertility	No	No	1	24.4	24	0	0	no	no	no	0	0	no
26781	18.07	1	3	8.4	Primary infertility	No	No	0	24.6	30	0	0	no	no	no	0	0	no
27527	16.41	1	2	8	Secondary infertility	No	No	0	24.6	41	1	1	no	no	no	0	2	no
30206	20.28	1	1	10	Primary infertility	No	Yes	0	24.7	26	0	0	no	no	no	0	0	no
36219	18.87	1	1	9	Secondary infertility	No	No	0	24.7	25	0	1	no	no	no	0	1	no
39392	23.88	1	2	11.6	Primary infertility	Yes	No	1	24.8	28	0	0	no	no	no	0	0	no
40133	20.31	1	4	9	Primary infertility	Yes	No	0	24.8	31	0	0	no	no	no	0	0	no
31926	20.5	2	5	11	Primary infertility	No	No	0	24.9	27	0	0	no	no	no	0	0	no
44106	25.45	1	6	9	Primary infertility	No	No	0	24.9	32	0	0	no	no	no	0	0	no
29983	19.05	1	2	10	Secondary infertility	No	No	0	25	28	0	1	no	no	no	0	1	no
32506	29.14	1	1	9.4	Primary infertility	Yes	No	1	25.1	27	0	0	no	no	no	0	0	yes
34798	23.51	1	3	10	Primary infertility	Yes	No	0	25.1	28	0	0	no	no	no	0	0	yes
37481	20.03	2	2	10	Primary infertility	No	No	0	25.1	28	0	0	no	no	no	0	0	no
32904	16	1	2	7.3	Secondary infertility	No	No	0	25.2	27	0	1	no	no	no	1	1	no
29191	16.89	1	1	9.1	Secondary infertility	No	No	0	25.2	25	0	1	no	no	no	0	1	no
29547	22.2	1	1	8.8	Primary infertility	No	Yes	1	25.2	27	0	0	no	no	no	0	0	no
32438	27.56	1	7	10.6	Primary infertility	No	No	0	25.2	30	0	0	no	no	no	0	0	no
38142	24.35	2	6	8.5	Primary infertility	No	No	1	25.2	32	0	0	no	no	no	0	0	no
40210	21.3	2	1	7.3	Secondary infertility	Yes	No	0	25.3	24	0	1	no	no	no	1	1	no
33465	21.45	1	1	9.2	Secondary infertility	No	No	0	25.3	31	0	1	no	no	no	0	1	no
40941	22.1	1	1	7	Secondary infertility	No	No	0	25.4	28	0	1	no	no	no	1	1	no
25681	23.05	2	3	10	Secondary infertility	No	No	1	25.4	26	1	0	no	no	no	0	1	no
39850	22.64	1	1	9	Secondary infertility	No	No	0	25.4	27	0	2	no	no	no	0	2	no
40604	23.03	1	1	9.3	Primary infertility	No	No	0	25.5	26	0	0	no	no	no	0	0	no
28982	21.45	2	1	8	Primary infertility	No	No	0	25.6	27	0	0	no	no	no	0	0	no
36238	20.2	1	2	7.8	Primary infertility	No	No	0	25.6	30	0	0	no	no	no	0	0	no
35720	17.15	1	1	9	Primary infertility	No	No	1	25.7	28	0	0	no	no	no	0	0	no
44621	18.37	2	1	9	Secondary infertility	Yes	No	0	25.8	27	0	3	no	no	no	2	3	no
26235	16.85	1	3	8	Secondary infertility	No	No	0	25.8	30	0	2	no	no	no	0	2	no
32514	20.72	1	4	9.8	Primary infertility	No	No	0	25.8	26	0	0	no	no	no	0	0	no
33207	29.3	1	5	10	Secondary infertility	No	No	1	25.8	28	0	1	no	no	no	0	1	no
30282	22.89	1	1	8.2	Secondary infertility	No	No	0	25.9	34	0	4	no	no	no	0	4	no
31639	21.88	1	5	8.2	Primary infertility	Yes	No	0	25.9	25	0	0	no	no	no	0	0	no
39921	26.17	2	2	8	Secondary infertility	Yes	No	0	26	35	0	1	no	no	no	1	1	no
27680	19.71	1	2	8	Primary infertility	No	No	0	26	33	0	0	no	no	no	0	0	no
31323	19.57	1	5	9.5	Primary infertility	Yes	No	1	26	31	0	0	no	no	no	0	0	yes
33622	24.56	2	7	7.5	Secondary infertility	Yes	No	1	26.1	32	0	3	no	no	no	0	3	no
39250	25.39	1	3	9.5	Primary infertility	No	No	0	26.1	26	0	0	no	no	no	0	0	no
40326	16.8	1	3	10.1	Primary infertility	No	No	0	26.1	28	0	0	no	no	no	0	0	no
28821	19.23	1	5	10.4	Primary infertility	No	No	1	26.2	31	0	0	no	no	no	0	0	no
30521	18.59	1	1	13	Secondary infertility	No	No	0	26.2	28	0	4	no	no	no	0	4	no
25071	23.23	1	1	9	Primary infertility	Yes	No	0	26.3	31	0	0	no	no	no	0	0	no
27492	19.43	1	1	8.6	Primary infertility	No	No	0	26.3	27	0	0	no	no	yes	0	0	no
29515	24.14	1	1	10	Secondary infertility	No	No	1	26.3	27	0	2	no	no	no	0	2	no
32737	19.2	1	3	10.4	Primary infertility	Yes	No	0	26.3	26	0	0	no	no	no	0	0	no
33712	22.49	1	2	10	Secondary infertility	No	No	0	26.3	31	0	1	no	no	no	0	1	no
40451	21.64	2	1	10	Primary infertility	No	No	0	26.3	36	0	0	no	no	no	0	0	no
44561	16.8	1	1	7	Primary infertility	Yes	No	0	26.3	26	0	0	no	no	no	0	0	yes
36061	22.04	2	2	10	Primary infertility	Yes	No	0	26.4	28	0	0	no	no	no	0	0	no
31649	22.86	2	1	9	Primary infertility	No	No	0	26.5	32	0	0	no	no	no	0	0	no
25103	21.97	1	1	9	Secondary infertility	No	No	0	26.6	27	0	2	no	no	no	2	2	no
26121	21.88	2	2	8.1	Secondary infertility	No	No	1	26.6	29	0	1	no	no	no	0	1	no
26838	19.47	2	2	7.3	Primary infertility	No	No	1	26.6	25	0	0	no	no	no	0	0	yes
30740	18.07	1	1	9	Secondary infertility	No	No	0	26.6	28	0	2	no	no	no	0	2	no
35110	20.2	1	2	11.9	Primary infertility	Yes	No	0	26.6	31	0	0	no	no	no	0	0	no
36042	20.7	2	3	8.2	Primary infertility	Yes	No	0	26.6	27	0	0	no	no	no	0	0	no
41105	25.39	2	3	9	Primary infertility	No	No	0	26.6	37	0	0	no	no	no	0	0	no
41311	20.03	1	6	9	Primary infertility	No	No	0	26.6	27	0	0	no	no	no	0	0	no
42413	25.22	2	1	11	Secondary infertility	Yes	No	0	26.7	28	0	1	no	no	no	1	1	no
33130	22.58	1	3	10	Primary infertility	Yes	No	0	26.7	31	0	0	no	no	no	0	0	yes
25838	20.45	1	1	9	Secondary infertility	No	No	1	26.8	30	0	3	no	no	no	2	3	no
33308	20.28	1	3	12	Primary infertility	No	No	0	26.8	30	0	0	no	no	no	0	0	no
35178	19.83	1	2	13	Primary infertility	No	No	0	26.8	32	0	0	no	no	no	0	0	no
32248	22.43	1	3	11	Primary infertility	Yes	No	1	26.9	29	0	0	no	no	no	0	0	no
39493	21.21	2	1	7	Secondary infertility	No	No	1	26.9	28	1	2	no	no	no	0	3	no
39672	20.43	2	2	9	Secondary infertility	No	Yes	0	26.9	30	0	1	no	no	no	0	1	no
29523	26.3	1	3	11	Primary infertility	Yes	No	0	27	39	0	0	no	no	no	0	0	no
31109	16.41	2	2	12	Primary infertility	No	No	0	27	30	0	0	no	no	no	0	0	no
28277	21.16	2	1	9	Secondary infertility	No	No	1	27.1	28	1	2	no	no	no	0	3	no
29780	20.57	1	4	9.5	Secondary infertility	No	No	0	27.1	30	0	2	no	no	no	0	2	no
30337	19.63	1	2	11.2	Primary infertility	No	No	0	27.1	28	0	0	no	no	no	0	0	no
31343	22.89	1	5	8.7	Primary infertility	Yes	No	0	27.1	38	0	0	no	no	no	0	0	no
33009	17.63	1	3	7	Primary infertility	No	No	0	27.1	28	0	0	no	no	no	0	0	yes
32118	32.01	1	5	9.5	Secondary infertility	No	No	1	27.2	27	0	1	no	no	no	1	1	no
29579	19.54	1	3	8	Primary infertility	No	No	0	27.2	30	0	0	no	no	no	0	0	no
29734	23.81	1	2	9	Primary infertility	No	No	0	27.2	25	0	0	no	no	no	0	0	no
33028	26.91	1	2	8	Primary infertility	No	No	1	27.2	29	0	0	no	no	no	0	0	no
39938	21.41	1	5	9	Primary infertility	No	No	0	27.2	31	0	0	no	no	no	0	0	no
41696	21.83	1	2	8	Primary infertility	No	No	0	27.2	29	0	0	no	no	no	0	0	no
19558	21.21	2	2	8	Secondary infertility	Yes	No	0	27.3	31	1	0	no	no	no	0	1	no
24415	21.97	1	2	9.7	Primary infertility	Yes	No	0	27.3	27	0	0	no	no	no	0	0	no
30995	17.53	1	3	9	Secondary infertility	No	No	0	27.3	28	1	1	no	no	no	0	2	no
36137	18.22	1	3	8.3	Primary infertility	Yes	No	0	27.3	29	0	0	no	no	no	0	0	no
20477	23.44	2	1	8	Secondary infertility	No	No	0	27.4	32	1	3	no	no	no	1	3	no
32333	18.18	1	1	8.3	Primary infertility	No	No	0	27.4	28	0	0	no	no	no	0	0	no
32720	25	1	4	7.2	Secondary infertility	Yes	No	0	27.4	29	0	1	no	no	no	0	1	yes
34846	21.33	1	1	13.3	Primary infertility	No	Yes	0	27.4	28	0	0	no	no	yes	0	0	no
37425	26.29	1	3	9.6	Primary infertility	No	No	0	27.4	35	0	0	no	no	no	0	0	no
38674	21.45	2	3	10	Primary infertility	No	No	1	27.4	32	0	0	no	no	no	0	0	no
43668	21.23	1	1	8.5	Secondary infertility	No	No	0	27.5	29	0	1	no	no	no	1	1	no
12776	19.56	2	1	9.2	Secondary infertility	No	No	0	27.5	29	1	0	no	no	no	0	1	no
25089	19.23	2	3	11.1	Primary infertility	No	No	0	27.5	28	0	0	no	no	no	0	0	no
27084	20.03	2	1	7.5	Secondary infertility	No	No	0	27.5	31	1	0	no	no	no	0	1	no
33632	21.56	1	1	7.5	Primary infertility	No	No	0	27.5	30	0	0	no	no	yes	0	0	no
40215	26.95	1	2	9.5	Primary infertility	Yes	No	0	27.5	29	0	0	no	no	no	0	0	no
26344	19.2	2	3	10	Secondary infertility	No	Yes	0	27.6	31	0	1	no	no	no	1	1	no
40129	17.63	1	1	8	Primary infertility	No	No	0	27.6	28	0	0	no	no	no	0	0	no
45395	18.83	1	2	10.5	Primary infertility	No	No	0	27.6	29	0	0	no	no	no	0	0	no
31973	21.41	1	1	7.5	Secondary infertility	No	No	0	27.7	26	0	2	no	no	no	1	2	no
37528	18.03	2	2	7	Secondary infertility	Yes	No	0	27.7	33	0	3	no	no	no	1	3	no
29172	17.48	1	4	11.1	Primary infertility	No	No	0	27.7	32	0	0	no	no	no	0	0	no
30420	20.17	1	2	9	Primary infertility	No	No	0	27.7	35	0	0	no	no	no	0	0	no
19146	18.66	1	4	11.2	Primary infertility	No	No	1	27.8	34	0	0	no	no	no	0	0	no
26902	24.03	2	1	9	Secondary infertility	Yes	No	0	27.8	29	1	0	no	no	yes	0	1	no
33469	28.44	1	6	10	Primary infertility	No	No	0	27.8	32	0	0	yes	no	no	0	0	no
33678	30.08	2	6	8.5	Secondary infertility	No	No	0	27.8	35	0	1	no	no	no	0	1	yes
27982	21.48	1	1	8	Secondary infertility	Yes	No	0	27.9	30	1	2	no	no	no	1	3	yes
25891	18.82	1	1	8.6	Primary infertility	Yes	No	1	27.9	32	0	0	no	no	no	0	0	no
27438	20.96	1	1	7	Secondary infertility	Yes	No	0	27.9	37	1	2	no	no	no	0	3	no
28878	21.23	1	2	9	Secondary infertility	Yes	No	0	27.9	29	0	1	no	no	no	0	1	no
38278	21.41	2	3	9.5	Secondary infertility	No	No	1	27.9	34	0	1	no	no	no	0	1	no
26187	21.26	1	5	11.9	Primary infertility	Yes	No	0	28	28	0	0	no	no	no	0	0	no
29035	23.44	1	2	9	Secondary infertility	Yes	No	0	28	29	0	1	no	no	no	0	1	yes
32634	18.37	1	3	8	Primary infertility	Yes	No	1	28	31	0	0	no	no	no	0	0	no
34723	18.93	1	2	12	Primary infertility	Yes	No	0	28	34	0	0	no	no	no	0	0	no
39764	21.45	1	4	9	Primary infertility	No	No	0	28	29	0	0	no	no	no	0	0	yes
23104	28.58	2	6	9.7	Primary infertility	Yes	No	1	28.1	31	0	0	no	no	no	0	0	no
28167	20.81	1	5	11.3	Primary infertility	Yes	No	1	28.1	34	0	0	no	no	no	0	0	yes
29382	18.9	2	6	9	Secondary infertility	No	No	0	28.1	29	1	0	no	no	no	0	1	no
29758	21.5	2	1	7	Secondary infertility	No	No	0	28.1	29	0	1	no	no	no	0	1	no
34228	18.36	1	3	11	Primary infertility	Yes	No	0	28.1	30	0	0	no	no	no	0	0	no
41181	20.31	1	1	9	Primary infertility	No	Yes	0	28.1	27	0	0	no	no	no	0	0	no
44293	18.73	1	4	9	Primary infertility	No	No	0	28.1	34	0	0	no	no	no	0	0	no
35909	19.43	1	1	10	Secondary infertility	No	No	1	28.2	29	0	1	no	no	no	0	1	no
37678	27.89	1	1	9	Secondary infertility	No	No	0	28.2	30	0	1	no	no	no	0	1	no
40611	21.36	1	1	10	Secondary infertility	No	No	0	28.2	28	0	1	no	no	no	0	1	no
33073	22.21	1	3	11	Primary infertility	Yes	No	0	28.3	25	0	0	no	no	no	0	0	no
37047	21.51	1	3	9	Primary infertility	No	No	0	28.3	30	0	0	no	no	no	0	0	yes
37570	21.33	1	3	9	Secondary infertility	No	No	0	28.3	35	0	1	no	no	no	0	1	no
38004	19.98	1	2	9	Primary infertility	No	No	0	28.3	30	0	0	no	no	no	0	0	no
41013	19.47	1	3	9.5	Primary infertility	Yes	No	0	28.3	30	0	0	no	no	no	0	0	no
9347	36.05	2	3	10.9	Secondary infertility	Yes	No	0	28.4	38	1	0	no	no	no	0	1	no
27512	18.07	1	6	7	Secondary infertility	No	No	0	28.4	30	1	0	no	no	no	0	1	no
30809	18.69	2	4	8	Primary infertility	Yes	No	1	28.4	31	0	0	no	no	no	0	0	yes
34898	25	1	3	9.8	Primary infertility	Yes	No	0	28.4	32	0	0	no	no	yes	0	0	yes
37601	18.65	1	2	8.3	Primary infertility	No	No	0	28.4	30	0	0	no	no	no	0	0	no
38038	27.55	2	5	11	Primary infertility	No	No	1	28.4	31	0	0	no	no	no	0	0	no
26777	19.1	1	2	9.6	Primary infertility	No	No	0	28.5	34	0	0	no	no	no	0	0	no
30274	21.78	1	4	12	Primary infertility	No	No	1	28.5	31	0	0	no	no	no	0	0	no
32427	21.08	1	4	10	Primary infertility	Yes	No	0	28.5	28	0	0	no	no	no	0	0	no
36124	18.26	2	3	9	Primary infertility	No	No	0	28.5	28	0	0	no	no	no	0	0	no
39010	22.6	1	3	8.5	Primary infertility	No	No	1	28.5	34	0	0	no	no	no	0	0	no
36928	28.89	1	2	11	Secondary infertility	No	No	0	28.6	29	0	1	no	no	no	1	1	no
25716	24.22	1	3	10.4	Primary infertility	Yes	No	0	28.6	29	0	0	no	no	no	0	0	no
27895	20.32	1	2	8	Primary infertility	No	No	0	28.6	29	0	0	no	no	no	0	0	no
33344	21.64	1	2	8.3	Primary infertility	No	No	0	28.6	28	0	0	no	no	no	0	0	no
25024	21.94	2	2	7.5	Secondary infertility	No	No	0	28.7	33	0	3	no	no	no	1	3	no
21544	18.36	1	2	10	Primary infertility	No	No	0	28.7	33	0	0	no	no	no	0	0	no
22130	24.03	1	3	11	Primary infertility	No	No	1	28.7	33	0	0	no	yes	no	0	0	no
30541	20.96	1	2	9.6	Primary infertility	No	No	0	28.7	28	0	0	no	no	no	0	0	no
37928	22.89	1	2	8	Primary infertility	No	No	1	28.7	33	0	0	no	no	no	0	0	yes
44274	25.34	2	5	9.5	Secondary infertility	Yes	No	0	28.7	27	1	1	no	no	no	0	2	no
31937	30.85	1	4	11.4	Secondary infertility	Yes	No	0	28.8	36	0	1	no	no	no	1	1	no
25960	19.05	1	2	8	Primary infertility	No	No	0	28.8	29	0	0	no	no	no	0	0	no
29366	18.49	2	2	8	Primary infertility	Yes	No	0	28.8	30	0	0	no	no	no	0	0	no
31158	20.08	1	5	10.9	Secondary infertility	No	No	0	28.8	30	0	1	no	no	no	0	1	yes
32020	25.1	1	5	9.2	Primary infertility	No	No	1	28.8	31	0	0	no	no	no	0	0	no
33434	20.94	1	1	7.6	Secondary infertility	No	No	0	28.8	33	1	0	no	no	no	0	1	no
39665	26.04	1	3	11.5	Primary infertility	No	No	0	28.8	32	0	0	no	no	no	0	0	yes
25379	18.37	1	4	8.5	Secondary infertility	No	No	0	28.9	31	0	1	no	no	no	0	1	no
27259	18.29	2	6	10	Primary infertility	No	No	0	28.9	29	0	0	no	no	no	0	0	yes
27875	25.64	1	2	11.2	Primary infertility	Yes	No	0	28.9	29	0	0	no	no	no	0	0	no
30716	18.43	1	2	7.7	Secondary infertility	No	No	0	28.9	29	0	1	no	no	no	0	1	no
33416	28.84	1	5	8.5	Primary infertility	No	No	0	28.9	29	0	0	no	no	no	0	0	no
33732	20.2	1	4	8.7	Secondary infertility	No	No	0	28.9	37	1	0	no	no	no	0	1	no
38478	25.34	1	4	7.9	Primary infertility	No	No	0	28.9	31	0	0	no	no	no	0	0	no
38899	17.26	1	3	8.5	Primary infertility	No	No	0	28.9	35	0	0	no	no	no	0	0	yes
25291	18.03	1	2	8	Primary infertility	Yes	No	0	29	30	0	0	no	no	no	0	0	no
27047	19.43	2	1	9	Secondary infertility	No	No	0	29	34	0	1	no	no	no	0	1	yes
27685	21.23	1	5	9.8	Primary infertility	No	No	0	29	30	0	0	no	no	no	0	0	no
28283	19.43	2	3	10.5	Primary infertility	No	Yes	1	29	32	0	0	no	no	no	0	0	no
29592	19.92	1	3	11	Secondary infertility	No	No	0	29	32	1	1	no	no	no	0	2	yes
32237	19.43	1	2	8.5	Primary infertility	No	No	0	29	31	0	0	no	no	no	0	0	no
37850	20.32	1	1	9	Primary infertility	No	No	0	29	32	0	0	no	no	no	0	0	no
29260	17.75	2	3	9	Secondary infertility	Yes	No	0	29.1	32	0	1	no	no	no	1	1	no
33080	26.04	1	1	9.2	Secondary infertility	No	No	1	29.1	29	1	3	no	no	no	1	4	no
25853	21.83	2	1	7.2	Secondary infertility	No	No	0	29.1	29	1	1	no	no	no	0	2	no
27667	19.15	1	6	9	Primary infertility	Yes	No	0	29.1	35	0	0	no	no	no	0	0	no
27790	18.83	1	5	10	Primary infertility	No	No	1	29.1	33	0	0	no	no	no	0	0	no
29517	20.82	1	5	11	Primary infertility	No	No	0	29.1	30	0	0	no	no	no	0	0	no
32963	20.7	1	4	8.5	Primary infertility	No	No	0	29.1	30	0	0	no	no	no	0	0	no
35578	17.99	1	3	9.5	Primary infertility	No	No	0	29.1	30	0	0	no	no	no	0	0	no
39248	25.33	1	3	7	Primary infertility	No	No	0	29.1	30	0	0	no	no	no	0	0	no
26213	22.03	1	7	8	Primary infertility	No	No	1	29.2	22	0	0	no	no	no	0	0	no
29670	23.56	1	2	9	Primary infertility	No	No	0	29.2	33	0	0	no	no	no	0	0	no
35735	20.8	1	5	7	Primary infertility	No	No	0	29.2	30	0	0	no	no	no	0	0	no
39638	18.31	1	7	8.5	Secondary infertility	No	Yes	0	29.2	33	1	0	no	no	no	0	1	no
42338	17.47	1	2	8.4	Primary infertility	No	No	1	29.2	31	0	0	no	no	no	0	0	no
29678	20.94	2	1	10	Secondary infertility	No	No	1	29.3	31	0	4	no	no	no	2	4	no
31061	18.83	1	1	8	Secondary infertility	No	No	0	29.3	29	0	1	no	no	no	0	1	no
41881	17.15	1	5	10.3	Primary infertility	No	No	1	29.3	31	0	0	no	no	no	0	0	no
43658	22.86	1	2	9	Primary infertility	No	No	0	29.3	30	0	0	no	no	no	0	0	yes
45447	20.7	2	3	7.4	Primary infertility	No	No	0	29.3	32	0	0	no	no	no	0	0	yes
24227	20.28	2	3	14	Primary infertility	Yes	No	0	29.4	31	0	0	no	no	no	0	0	no
25915	24.44	2	3	11	Primary infertility	No	No	0	29.4	39	0	0	no	no	no	0	0	no
36655	23.44	1	4	9	Secondary infertility	No	No	0	29.4	35	1	1	no	no	no	0	2	no
37103	16.18	1	4	8	Primary infertility	No	No	0	29.4	37	0	0	no	no	no	0	0	no
21440	24.03	2	6	11	Secondary infertility	Yes	No	0	29.5	35	0	1	no	no	no	1	1	no
33481	17.58	1	2	7.5	Secondary infertility	No	No	0	29.5	40	0	1	no	no	no	0	1	yes
28051	21.63	1	1	8	Secondary infertility	Yes	No	0	29.6	30	0	2	no	no	no	2	2	no
31938	19.53	2	5	7	Secondary infertility	No	No	1	29.6	32	0	1	no	no	no	1	1	no
43609	18.59	1	4	7	Secondary infertility	No	No	1	29.6	37	0	2	no	no	no	1	2	no
25415	17.35	1	1	7	Secondary infertility	No	No	0	29.6	29	1	1	no	no	no	0	2	no
26911	29.38	1	5	11.9	Primary infertility	Yes	No	1	29.6	32	0	0	no	no	no	0	0	no
31500	19.72	1	2	9	Primary infertility	No	No	0	29.6	33	0	0	no	no	no	0	0	no
34890	17.91	1	3	9	Primary infertility	Yes	No	0	29.6	32	0	0	no	no	no	0	0	no
24887	20.83	1	2	11	Secondary infertility	No	No	0	29.7	31	0	1	no	no	no	1	1	yes
35795	20.2	1	2	9.6	Secondary infertility	No	No	1	29.7	32	0	1	no	no	no	1	1	no
19853	19.14	2	3	10	Secondary infertility	Yes	No	1	29.7	34	1	0	no	no	no	0	1	no
29884	24.61	2	2	9.6	Primary infertility	No	No	0	29.7	28	0	0	no	no	no	0	0	no
32322	24.84	2	4	9	Secondary infertility	No	No	1	29.7	38	1	0	no	no	no	0	1	no
33861	26.64	1	4	8.3	Secondary infertility	No	No	0	29.7	33	0	1	no	no	no	0	1	yes
41097	20.57	1	2	7.9	Primary infertility	No	No	0	29.7	30	0	0	no	no	no	0	0	yes
36856	21.48	2	5	9	Secondary infertility	No	No	0	29.8	33	0	1	no	no	no	1	1	yes
22732	21.37	2	1	10	Secondary infertility	Yes	No	1	29.8	31	0	1	no	no	no	0	1	no
24238	21.23	1	2	10.9	Primary infertility	No	No	0	29.8	26	0	0	no	no	no	0	0	no
29054	19.71	2	1	8.5	Primary infertility	No	No	0	29.8	34	0	0	no	no	no	0	0	no
30273	19.71	1	2	10	Primary infertility	No	Yes	0	29.8	31	0	0	no	no	no	0	0	no
32035	18.67	1	2	9.1	Secondary infertility	No	No	0	29.8	32	0	1	no	no	no	0	1	no
38222	16.94	1	1	7.5	Secondary infertility	No	No	0	29.8	36	0	3	no	no	no	0	3	yes
39266	21.36	2	1	7	Secondary infertility	No	No	0	29.9	38	0	6	no	no	no	2	6	no
35142	20.4	1	2	10.4	Secondary infertility	No	No	0	29.9	33	1	2	no	no	no	1	3	no
24998	23.23	1	5	13	Primary infertility	No	No	1	29.9	30	0	0	no	no	no	0	0	no
40816	25.34	1	1	8	Secondary infertility	No	No	0	30	31	0	2	no	no	no	2	2	no
30784	22.03	1	3	7	Secondary infertility	No	No	0	30	31	0	1	no	no	no	1	1	no
35884	18.36	1	1	10.4	Secondary infertility	No	No	0	30	31	0	1	no	no	no	1	1	no
19459	22.04	2	3	9	Secondary infertility	No	No	0	30	35	1	0	no	no	no	0	1	no
28741	21.1	1	5	10.2	Primary infertility	No	No	1	30	32	0	0	no	no	no	0	0	no
29996	23.01	2	1	9	Secondary infertility	No	No	0	30	31	1	0	no	no	no	0	1	no
31231	17.31	1	9	10.7	Primary infertility	No	No	0	30	35	0	0	no	no	no	0	0	yes
31299	21.88	1	2	10.8	Primary infertility	No	No	0	30	31	0	0	no	no	no	0	0	no
32887	21.07	1	3	7	Primary infertility	No	No	1	30	31	0	0	no	no	no	0	0	yes
36883	19.11	1	5	9	Primary infertility	No	No	0	30	30	0	0	no	no	no	0	0	yes
30448	19.56	1	5	10.2	Secondary infertility	No	No	1	30.1	42	1	0	no	no	no	0	1	no
32147	19.2	2	2	10	Secondary infertility	No	No	0	30.1	32	0	1	no	no	no	0	1	yes
32317	26.49	1	3	8.5	Primary infertility	Yes	No	0	30.1	31	0	0	no	no	no	0	0	no
35992	21.05	1	5	8.6	Primary infertility	Yes	No	0	30.1	33	0	0	no	no	no	0	0	no
38033	23.71	2	2	8.2	Secondary infertility	No	No	1	30.1	30	0	3	no	no	no	0	3	no
39357	23.92	1	4	11	Primary infertility	No	No	0	30.1	31	0	0	no	no	no	0	0	no
41354	22.41	1	2	7.5	Secondary infertility	No	No	0	30.1	31	0	2	no	no	no	0	2	no
43271	18.36	1	3	8.2	Primary infertility	No	Yes	0	30.1	30	0	0	no	no	no	0	0	no
40868	24.92	2	1	10	Secondary infertility	No	No	0	30.2	30	0	2	no	no	no	2	2	no
24242	18.22	2	5	10.1	Secondary infertility	No	No	0	30.2	29	1	1	no	no	no	0	2	no
25801	23.92	1	4	11	Primary infertility	No	No	0	30.2	30	0	0	no	no	no	0	0	no
27523	27.77	2	5	10	Primary infertility	No	No	1	30.2	26	0	0	no	no	no	0	0	no
30056	17.97	1	1	9	Secondary infertility	No	No	1	30.2	30	0	1	no	no	no	0	1	yes
31191	21.45	1	14	10.4	Primary infertility	No	No	1	30.2	33	0	0	no	no	no	0	0	no
33321	16.82	1	2	8	Secondary infertility	No	No	0	30.2	38	0	2	no	no	no	0	2	no
36056	19.95	1	1	9	Secondary infertility	No	No	0	30.2	30	0	1	no	no	no	0	1	no
30286	20.62	1	1	11	Secondary infertility	No	No	0	30.3	32	0	1	no	no	no	1	1	no
32030	24.8	1	6	14.9	Primary infertility	No	No	0	30.3	32	0	0	no	no	no	0	0	yes
36158	30.08	1	2	7.8	Primary infertility	Yes	No	0	30.3	33	0	0	no	no	no	0	0	no
37269	29.02	1	3	11.4	Primary infertility	Yes	No	0	30.3	32	0	0	no	no	no	0	0	no
23608	17.67	2	2	8.5	Primary infertility	No	No	0	30.4	32	0	0	no	no	no	0	0	no
29946	19.14	1	2	7.5	Primary infertility	No	No	0	30.4	34	0	0	no	no	no	0	0	no
32194	26.04	1	2	9.7	Primary infertility	Yes	No	0	30.4	31	0	0	no	no	no	0	0	no
32531	16.02	1	2	8.5	Secondary infertility	No	No	0	30.4	30	0	1	no	no	no	0	1	no
32842	20.03	1	5	11	Secondary infertility	No	No	0	30.4	35	1	1	no	no	no	0	2	no
37193	19.98	1	4	8	Primary infertility	No	No	1	30.4	29	0	0	no	no	no	0	0	no
42252	19.22	1	8	9	Primary infertility	No	No	0	30.4	33	0	0	no	no	no	0	0	no
33532	18.75	1	1	9	Secondary infertility	No	No	1	30.5	29	1	2	no	no	no	2	3	no
25897	19.65	1	4	10.2	Secondary infertility	Yes	No	0	30.5	33	0	1	no	no	no	1	1	no
27104	17.58	2	2	7.3	Secondary infertility	No	Yes	0	30.5	35	0	1	no	no	no	1	1	no
32365	18.67	1	1	7.1	Secondary infertility	No	No	1	30.5	33	0	1	no	no	no	1	1	no
42192	24.8	1	1	10.2	Secondary infertility	Yes	No	1	30.5	34	0	2	no	no	no	1	2	no
32519	18.37	1	1	11.2	Primary infertility	Yes	No	0	30.5	29	0	0	no	no	no	0	0	no
20396	21.97	2	3	8.5	Secondary infertility	No	No	0	30.6	31	1	0	no	no	no	0	1	no
24488	26.9	1	1	8.5	Secondary infertility	No	No	1	30.6	31	0	1	no	no	no	0	1	no
25467	30.84	1	4	8	Primary infertility	Yes	No	1	30.6	31	0	0	no	no	no	0	0	yes
33144	21.48	1	1	10.6	Secondary infertility	No	No	0	30.6	31	0	1	no	no	no	0	1	no
34079	21.48	1	1	8.4	Secondary infertility	No	No	1	30.6	32	1	1	no	no	no	0	2	no
35511	18.67	1	5	9	Primary infertility	No	No	0	30.6	29	0	0	no	no	no	0	0	no
43368	32.45	1	1	14	Primary infertility	No	No	0	30.6	34	0	0	yes	no	yes	0	0	no
27301	21.09	1	3	10.2	Secondary infertility	No	No	0	30.7	36	1	0	no	no	no	0	1	no
30696	20.28	1	5	8.3	Secondary infertility	No	No	0	30.7	33	1	0	no	no	no	0	1	yes
30981	21.48	1	1	10	Primary infertility	Yes	No	0	30.7	29	0	0	no	no	no	0	0	no
33254	22.04	1	5	11	Secondary infertility	No	No	0	30.7	32	1	0	no	no	no	0	1	no
34530	17.71	1	2	8	Primary infertility	No	No	0	30.7	32	0	0	no	no	no	0	0	no
35675	23.94	1	3	7.3	Primary infertility	Yes	No	1	30.7	31	0	0	no	no	no	0	0	no
36334	22.27	2	2	11	Secondary infertility	No	No	0	30.7	27	1	0	no	no	no	0	1	no
38073	18.83	2	1	11	Secondary infertility	No	No	0	30.7	34	0	3	no	no	no	0	3	no
39087	22.03	1	1	9.5	Primary infertility	No	Yes	0	30.7	36	0	0	no	no	no	0	0	no
16324	22.95	1	3	10	Secondary infertility	No	No	0	30.8	35	0	1	no	no	no	1	1	no
41358	19.05	1	2	7.5	Secondary infertility	No	No	0	30.8	31	0	1	no	no	no	1	1	no
41891	22.27	1	1	13.2	Secondary infertility	No	No	0	30.8	34	0	1	no	no	no	1	1	yes
29220	21.26	1	2	9.2	Primary infertility	No	No	0	30.8	30	0	0	no	no	no	0	0	yes
32618	20.03	1	1	8.6	Primary infertility	Yes	No	1	30.8	28	0	0	no	no	no	0	0	no
33092	17.71	1	7	10.8	Primary infertility	Yes	No	0	30.8	30	0	0	no	no	no	0	0	yes
35081	18.29	2	2	10	Primary infertility	Yes	No	0	30.8	31	0	0	no	no	no	0	0	no
38466	20.81	1	3	10	Primary infertility	No	No	1	30.8	32	0	0	no	no	yes	0	0	no
39615	20.31	1	2	8.5	Secondary infertility	No	No	0	30.8	32	2	1	no	no	no	0	3	no
41437	25.85	1	3	9	Primary infertility	No	No	0	30.8	32	0	0	no	no	no	0	0	yes
43134	22.66	1	4	9	Secondary infertility	No	No	0	30.8	45	2	1	no	no	no	0	3	no
44946	21.48	1	2	7	Secondary infertility	No	No	0	30.8	30	0	1	no	no	no	0	1	no
24865	20.2	2	2	9	Primary infertility	No	No	0	30.9	33	0	0	no	no	no	0	0	yes
29635	21.09	1	2	7.7	Primary infertility	Yes	No	0	30.9	32	0	0	no	no	no	0	0	yes
43807	29.3	1	5	9	Secondary infertility	Yes	No	1	30.9	34	0	1	no	no	no	0	1	no
25706	27.53	2	4	8.4	Secondary infertility	Yes	No	0	31	33	0	1	no	no	no	1	1	no
25058	21.1	2	3	9	Secondary infertility	No	Yes	0	31	31	1	0	no	no	no	0	1	no
26462	20.28	2	3	8.8	Primary infertility	No	No	0	31	32	0	0	no	no	no	0	0	no
35347	20.2	1	4	8	Primary infertility	No	No	0	31	32	0	0	no	no	no	0	0	no
40213	21.51	1	3	8	Primary infertility	No	No	0	31	31	0	0	no	no	no	0	0	no
19548	20.69	2	3	10.1	Secondary infertility	No	No	1	31.1	32	1	0	no	no	no	0	1	no
25766	23.34	1	3	7.8	Primary infertility	No	No	0	31.1	35	0	0	no	no	no	0	0	no
34159	24.2	2	2	8.6	Secondary infertility	No	No	0	31.1	33	1	1	no	no	no	0	2	no
34624	21.8	2	2	10.3	Primary infertility	No	No	0	31.1	36	0	0	no	no	no	0	0	no
40422	26.29	1	3	8.5	Primary infertility	Yes	No	1	31.1	33	0	0	no	no	no	0	0	no
42223	21.6	2	1	13.5	Primary infertility	Yes	No	1	31.1	30	0	0	no	no	no	0	0	no
28243	19	1	1	9.5	Secondary infertility	No	No	0	31.2	33	0	3	no	no	no	2	3	no
28285	24.09	1	3	8.5	Secondary infertility	No	No	1	31.2	32	0	3	no	no	no	1	3	no
18262	23.44	2	3	8.5	Secondary infertility	No	No	0	31.2	30	1	0	no	no	no	0	1	no
28980	23.73	1	1	8	Secondary infertility	No	No	0	31.2	29	0	2	no	no	no	0	2	no
29944	19.96	1	3	10.5	Primary infertility	No	No	0	31.2	33	0	0	no	no	no	0	0	no
35168	25.64	1	3	9.7	Primary infertility	No	No	0	31.2	35	0	0	no	no	no	0	0	no
35918	17.4	1	3	11	Primary infertility	No	No	1	31.2	32	0	0	no	no	no	0	0	no
36569	18.43	2	2	8	Secondary infertility	No	No	1	31.2	30	0	1	no	no	no	0	1	yes
40765	18.31	1	4	10	Primary infertility	No	No	0	31.2	35	0	0	no	no	no	0	0	no
40954	21.09	2	3	8	Secondary infertility	No	No	0	31.2	33	2	1	no	no	no	0	3	no
39735	17.22	1	1	7	Secondary infertility	No	No	0	31.3	32	0	6	no	no	no	1	6	yes
25982	25.39	1	4	10.2	Secondary infertility	Yes	No	1	31.3	34	0	1	no	no	no	0	1	yes
31182	17.19	1	7	8.4	Primary infertility	No	No	0	31.3	37	0	0	no	no	no	0	0	no
31883	20.44	1	5	9	Primary infertility	Yes	No	0	31.3	39	0	0	no	no	no	0	0	no
36217	20.7	1	4	8.5	Primary infertility	No	No	0	31.3	31	0	0	no	no	no	0	0	no
41163	21.56	1	1	9	Secondary infertility	No	No	0	31.4	33	0	2	no	no	no	2	2	yes
27178	21.79	2	3	11	Secondary infertility	No	No	0	31.4	31	1	0	no	no	no	0	1	no
30222	22.19	2	5	8.5	Secondary infertility	No	No	1	31.4	32	1	0	no	no	no	0	1	yes
27371	20.58	1	1	9.8	Secondary infertility	Yes	No	1	31.5	30	0	1	no	no	no	1	1	no
32129	21.91	2	3	8	Secondary infertility	No	No	0	31.5	33	1	1	no	no	no	1	2	no
36160	22.04	2	1	9	Secondary infertility	No	No	0	31.5	35	1	1	no	no	no	1	2	no
22673	19	2	3	11.1	Secondary infertility	No	No	0	31.5	37	1	0	no	no	no	0	1	no
29471	21.88	2	1	8.3	Primary infertility	No	No	0	31.5	32	0	0	no	no	no	0	0	no
29843	22.03	1	5	9.5	Primary infertility	No	No	0	31.5	37	0	0	no	no	no	0	0	no
33281	22.89	1	1	7.5	Secondary infertility	No	No	1	31.5	35	0	1	no	no	no	0	1	no
33616	19.33	1	4	9	Secondary infertility	No	No	0	31.5	32	0	1	no	no	no	0	1	no
40282	15.81	1	3	11	Primary infertility	Yes	No	1	31.5	32	0	0	no	no	no	0	0	no
28530	28.13	2	6	8	Primary infertility	Yes	No	0	31.6	34	0	0	no	no	no	0	0	no
31436	24.8	1	3	9	Primary infertility	No	No	0	31.6	33	0	0	no	no	no	0	0	no
38181	20.03	1	4	7.5	Primary infertility	Yes	No	0	31.6	33	0	0	no	no	no	0	0	no
29262	25.28	2	6	8.8	Primary infertility	Yes	No	1	31.7	36	0	0	no	no	no	0	0	yes
29433	16.85	2	6	8.5	Secondary infertility	No	No	0	31.8	32	0	3	no	no	no	0	3	no
29960	26.56	2	3	8.5	Secondary infertility	Yes	No	1	31.8	36	1	0	no	no	no	0	1	no
30166	17.06	1	3	8	Secondary infertility	No	No	0	31.9	33	1	2	no	no	no	1	3	no
18347	19.13	1	5	8	Secondary infertility	No	No	0	31.9	36	1	0	no	no	no	0	1	no
30991	18.43	1	1	9.5	Secondary infertility	No	No	0	31.9	34	0	1	no	no	no	0	1	no
37292	20.03	1	3	7.6	Secondary infertility	No	No	0	31.9	35	1	0	no	no	no	0	1	no
40772	20.32	1	2	7.5	Primary infertility	No	No	0	31.9	36	0	0	no	no	no	0	0	no
24581	21.5	2	2	11	Secondary infertility	No	No	1	32	40	1	4	no	no	no	2	5	no
29271	20.43	1	1	11	Secondary infertility	No	No	0	32	31	1	5	no	no	no	2	6	no
23827	27.06	1	2	8.8	Secondary infertility	No	No	0	32	32	0	2	no	no	no	1	2	no
37892	19.23	1	4	11	Secondary infertility	No	No	1	32	33	0	1	no	no	yes	0	1	no
24674	21.37	1	3	13	Secondary infertility	No	No	0	32.1	32	1	0	no	no	no	0	1	no
35026	18.36	1	3	8.4	Primary infertility	Yes	No	0	32.1	34	0	0	no	no	no	0	0	no
38636	19.14	2	3	12.5	Primary infertility	No	No	0	32.1	31	0	0	no	no	no	0	0	yes
28571	18.82	2	2	8.5	Secondary infertility	Yes	No	0	32.2	32	1	0	no	no	no	0	1	no
30005	19.14	1	2	7	Secondary infertility	No	No	1	32.2	34	0	2	no	no	no	0	2	yes
39689	17.63	1	3	9.5	Primary infertility	Yes	No	0	32.2	32	0	0	no	no	no	0	0	no
39821	26.06	1	1	8.5	Secondary infertility	No	No	0	32.2	34	0	2	no	no	no	0	2	no
18843	20.69	2	3	8.4	Secondary infertility	No	No	1	32.3	28	0	3	no	no	no	1	3	no
9277	21.78	2	6	8.1	Secondary infertility	No	No	1	32.3	37	1	0	no	no	no	0	1	yes
25300	17.31	1	2	9.6	Primary infertility	No	Yes	1	32.3	36	0	0	no	no	no	0	0	no
29985	22.72	1	1	7	Secondary infertility	No	No	0	32.3	35	0	4	no	no	no	0	4	no
30231	18.75	2	4	10.3	Primary infertility	No	No	0	32.3	34	0	0	no	no	no	0	0	no
30688	19.88	1	3	9.3	Primary infertility	No	No	0	32.3	34	0	0	no	no	no	0	0	no
33260	23.44	1	5	9.8	Primary infertility	No	No	1	32.3	32	0	0	yes	no	no	0	0	no
33422	22.58	1	2	8.8	Secondary infertility	No	No	1	32.3	32	0	2	no	no	no	0	2	no
35691	21.99	1	2	9.2	Primary infertility	Yes	No	0	32.3	31	0	0	no	no	no	0	0	no
40690	27.06	1	1	8	Secondary infertility	Yes	No	0	32.3	31	1	2	no	no	no	0	3	no
44430	18.83	2	1	9.2	Secondary infertility	No	No	0	32.3	36	2	0	no	no	no	0	2	yes
25236	19.05	1	2	9.1	Secondary infertility	No	No	0	32.4	34	1	1	no	no	no	1	2	no
29504	17.53	1	8	8.9	Secondary infertility	No	No	0	32.4	33	0	1	no	no	no	0	1	no
30052	23.07	1	1	11.7	Secondary infertility	No	No	0	32.4	34	1	0	no	no	no	0	1	no
34786	20.03	1	1	12	Primary infertility	No	No	0	32.4	32	0	0	no	no	no	0	0	yes
23323	22.6	1	1	9.6	Secondary infertility	No	No	0	32.5	35	0	1	no	no	no	1	1	no
28304	20.03	1	3	10	Primary infertility	No	No	0	32.5	34	0	0	no	no	no	0	0	no
30587	17.72	1	7	11.5	Primary infertility	No	No	0	32.5	35	0	0	no	no	no	0	0	no
42872	20.96	1	2	9.5	Secondary infertility	No	No	0	32.5	32	1	0	no	no	no	0	1	yes
38696	26.48	2	2	8	Secondary infertility	No	No	0	32.6	31	0	7	no	no	no	2	7	no
25785	26.22	1	2	9	Primary infertility	Yes	No	0	32.6	36	0	0	no	no	no	0	0	yes
29181	18.83	1	2	9	Primary infertility	No	No	0	32.6	34	0	0	no	no	no	0	0	no
31051	30.67	2	4	8.5	Secondary infertility	No	No	0	32.6	36	1	0	no	no	no	0	1	yes
27076	20.45	1	1	9.5	Secondary infertility	No	No	1	32.7	32	0	2	no	no	no	1	2	yes
31479	20.32	1	1	9	Secondary infertility	No	No	0	32.7	30	0	2	no	no	no	1	2	no
33924	23.83	1	1	9	Secondary infertility	No	No	1	32.7	30	0	3	no	no	yes	1	3	no
26525	17.69	1	3	8.2	Secondary infertility	No	No	0	32.7	32	1	0	no	no	no	0	1	no
27347	27.43	1	5	8.9	Secondary infertility	No	No	0	32.7	37	1	2	no	yes	no	0	3	no
31273	20.08	1	3	10.1	Secondary infertility	No	No	0	32.7	31	0	1	no	no	no	0	1	yes
35728	24.16	1	1	9.7	Primary infertility	No	No	0	32.7	35	0	0	no	no	no	0	0	no
36266	20.7	1	12	11.3	Secondary infertility	No	No	0	32.7	35	1	1	no	no	no	0	2	no
10635	17.63	2	4	12.3	Secondary infertility	No	No	0	32.8	35	1	0	no	no	no	0	1	no
29706	23.95	1	6	8	Secondary infertility	No	No	0	32.8	35	0	1	no	no	no	0	1	no
31614	20.69	1	3	10.6	Primary infertility	No	No	0	32.8	30	0	0	no	no	no	0	0	no
35935	20.7	1	4	9.2	Primary infertility	No	No	0	32.8	34	0	0	no	no	no	0	0	no
39940	18.13	1	2	13	Primary infertility	No	No	0	32.8	33	0	0	no	no	no	0	0	no
40070	15.79	1	3	9.5	Primary infertility	Yes	No	0	32.8	37	0	0	no	no	no	0	0	no
44521	26.17	2	7	10	Primary infertility	No	No	1	32.8	34	0	0	no	no	no	0	0	no
22056	19.84	2	4	10	Primary infertility	No	No	0	32.9	32	0	0	no	no	no	0	0	no
28198	19.23	1	2	12	Primary infertility	No	No	0	32.9	35	0	0	no	no	no	0	0	no
31896	20.57	1	2	7.8	Secondary infertility	No	No	0	32.9	34	1	2	no	no	no	0	3	no
33499	22.48	1	8	10	Primary infertility	No	No	0	32.9	38	0	0	no	no	no	0	0	no
41192	20.08	1	7	9.6	Secondary infertility	Yes	No	1	32.9	32	0	2	no	no	no	0	2	no
41509	20.83	1	2	10	Secondary infertility	No	No	0	32.9	32	1	1	no	no	no	0	2	no
24499	20.83	1	1	8.1	Secondary infertility	No	No	0	33	39	0	3	no	no	no	1	3	no
25517	23.63	1	1	7.5	Primary infertility	Yes	No	0	33	34	0	0	no	no	no	0	0	no
29575	19.83	1	1	7	Secondary infertility	No	No	0	33	32	0	4	no	no	no	0	4	no
35993	19.47	1	1	8.5	Primary infertility	No	No	0	33	33	0	0	no	no	no	0	0	no
38059	23.92	2	3	8	Secondary infertility	Yes	No	0	33	32	1	3	no	no	no	0	4	no
38450	18.96	1	7	8	Secondary infertility	No	No	1	33	34	1	0	no	no	no	0	1	no
28066	20.32	2	3	10	Secondary infertility	No	Yes	1	33.1	38	2	2	no	no	no	1	4	no
33104	23.44	1	5	8	Primary infertility	No	No	1	33.1	36	0	0	no	no	no	0	0	no
37836	23.23	1	3	8	Secondary infertility	Yes	No	1	33.1	35	1	1	no	no	no	0	2	no
38683	19.81	2	11	10.1	Primary infertility	No	No	0	33.1	37	0	0	no	no	no	0	0	yes
32094	22.15	1	1	7.9	Secondary infertility	No	No	0	33.2	33	0	2	no	no	no	1	2	no
39439	18.55	1	4	9	Secondary infertility	No	No	0	33.2	36	0	2	no	no	no	0	2	no
45191	22.19	2	1	8.5	Secondary infertility	No	No	0	33.2	28	0	4	no	no	no	0	4	no
26980	24.65	1	2	10.9	Secondary infertility	No	No	0	33.3	32	1	1	no	no	no	1	2	no
29025	20.28	2	1	9.8	Secondary infertility	No	No	0	33.3	30	0	1	no	no	no	1	1	no
21084	26.67	2	4	9.4	Secondary infertility	No	No	0	33.3	39	0	1	no	no	no	0	1	no
28012	22.77	2	1	14	Secondary infertility	No	No	0	33.3	43	1	1	no	no	no	0	2	no
19686	18.73	2	1	9.2	Secondary infertility	Yes	No	1	33.4	34	0	1	no	no	no	1	1	yes
24828	17.97	1	2	8.5	Secondary infertility	No	No	0	33.4	34	1	0	no	no	no	0	1	no
25125	16.2	2	2	9	Secondary infertility	No	No	1	33.4	33	0	1	no	no	no	0	1	yes
38205	17.01	1	1	11	Secondary infertility	No	No	0	33.4	36	0	3	no	no	no	0	3	no
26183	19.05	1	5	10.8	Secondary infertility	No	No	0	33.5	34	1	0	no	no	no	0	1	no
29001	18.43	1	3	11.2	Primary infertility	No	No	0	33.5	34	0	0	no	no	no	0	0	no
40916	26.71	1	7	8.7	Secondary infertility	No	No	0	33.5	37	2	0	no	no	no	0	2	no
44523	24.61	1	2	9	Secondary infertility	Yes	No	0	33.5	35	0	1	no	no	no	0	1	no
29444	28.91	1	1	8.5	Secondary infertility	Yes	No	0	33.6	39	1	1	no	yes	no	1	2	no
18864	23.73	2	4	7	Secondary infertility	No	No	1	33.6	37	1	0	no	no	no	0	1	no
28621	17.04	2	2	8	Primary infertility	No	No	0	33.6	35	0	0	no	no	no	0	0	no
43438	18.83	1	5	8	Secondary infertility	No	No	0	33.7	39	3	1	no	no	no	0	4	yes
41584	20.96	1	1	10	Secondary infertility	No	No	0	33.8	35	1	3	no	no	no	2	4	no
41474	22.89	1	1	10	Secondary infertility	No	No	0	33.8	31	1	3	no	no	no	2	4	no
31917	22.31	2	3	8.5	Secondary infertility	No	No	0	33.8	35	1	1	no	no	no	0	2	no
41901	26.04	1	7	10.5	Secondary infertility	No	No	0	33.8	42	1	0	no	no	no	0	1	no
27398	25.82	1	1	8	Secondary infertility	No	No	0	33.9	42	1	0	no	no	no	0	1	no
30406	28.76	1	1	9	Secondary infertility	No	No	1	33.9	34	1	0	no	no	no	0	1	no
34868	18.82	1	5	7.2	Primary infertility	No	No	0	33.9	37	0	0	no	no	no	0	0	no
40894	26.57	1	1	8	Primary infertility	Yes	No	0	33.9	34	0	0	no	no	no	0	0	yes
31616	24.97	1	1	9	Secondary infertility	No	No	0	34	34	0	2	no	no	no	1	2	no
13088	19.81	2	4	9	Secondary infertility	No	No	1	34.1	39	1	1	no	no	no	0	3	no
20290	18.73	2	5	8	Secondary infertility	No	No	0	34.1	34	1	0	no	no	no	0	1	no
28967	26.71	1	5	9.1	Primary infertility	Yes	No	1	34.1	36	0	0	no	no	no	0	0	no
30583	17.69	1	1	9	Secondary infertility	No	No	0	34.1	40	0	2	no	no	no	0	2	no
34108	19.92	1	6	7.5	Primary infertility	No	No	0	34.1	35	0	0	no	no	no	0	0	no
32540	20.13	1	3	10.8	Secondary infertility	No	No	0	34.2	39	2	1	no	no	no	0	3	yes
32571	18.59	1	1	8	Secondary infertility	No	No	0	34.2	36	1	3	no	no	no	0	4	yes
33533	20.96	1	1	7.8	Secondary infertility	No	No	0	34.2	34	0	2	no	no	no	0	2	no
41077	20.55	1	2	7	Secondary infertility	Yes	No	0	34.3	34	0	2	no	no	no	2	2	no
42038	20.7	1	1	8.5	Secondary infertility	Yes	No	1	34.3	39	1	0	no	no	no	0	1	no
38972	21.3	1	11	7	Secondary infertility	No	No	1	34.4	36	0	1	no	no	no	1	1	no
27699	20.7	1	4	7.3	Primary infertility	No	No	0	34.4	34	0	0	no	no	no	0	0	yes
33463	20.55	1	3	7	Primary infertility	No	No	0	34.4	33	0	0	no	no	no	0	0	no
37728	18.78	1	4	7	Secondary infertility	Yes	No	0	34.4	38	1	0	no	no	no	0	1	no
42318	23.44	1	2	8	Primary infertility	No	No	0	34.4	43	0	0	no	no	no	0	0	no
29685	19.83	1	1	10	Secondary infertility	No	No	0	34.5	34	0	1	no	no	no	1	1	no
30366	25.2	1	5	9.3	Secondary infertility	No	No	0	34.5	34	0	1	no	no	no	1	1	no
25768	22.04	2	1	9	Secondary infertility	No	No	0	34.5	40	1	2	no	no	no	0	3	no
25857	17.48	2	1	9.5	Secondary infertility	No	No	0	34.5	37	1	0	no	no	no	0	1	no
31047	22.89	1	2	8.8	Secondary infertility	No	No	0	34.5	33	0	1	no	no	no	0	1	no
37181	17.15	1	2	8.5	Primary infertility	No	No	0	34.5	33	0	0	no	no	no	0	0	no
27476	17.71	2	3	8.7	Secondary infertility	No	No	0	34.6	30	0	2	no	no	no	0	2	no
32254	27.18	2	3	9.4	Primary infertility	No	No	0	34.6	37	0	0	no	no	no	0	0	no
42948	26.84	1	1	8.5	Secondary infertility	No	No	0	34.7	34	1	4	no	no	no	1	5	no
31017	21.93	1	5	12	Secondary infertility	No	No	0	34.7	55	2	0	no	no	no	0	2	no
32836	24.34	1	1	10	Secondary infertility	Yes	No	0	34.8	36	0	3	no	no	no	2	3	yes
30891	21.48	2	7	12	Secondary infertility	No	No	0	34.8	43	0	2	no	no	no	0	2	no
31147	24.65	2	9	9	Secondary infertility	Yes	No	1	34.8	42	1	0	no	no	no	0	1	no
30831	26.35	1	1	11	Secondary infertility	No	No	0	34.9	35	0	1	no	no	no	0	1	no
31132	19.14	1	1	12	Secondary infertility	No	No	0	34.9	37	1	0	no	no	no	0	1	no
21573	17.48	2	1	10.5	Secondary infertility	No	Yes	1	35	34	0	1	no	no	no	1	1	no
33386	22.05	2	1	8.5	Secondary infertility	No	No	0	35	31	0	4	no	no	no	1	4	no
32833	24.44	1	1	9	Secondary infertility	No	No	1	35	36	1	1	no	no	no	1	2	no
41230	18.43	1	2	9	Secondary infertility	No	No	0	35	40	0	1	no	no	no	0	1	no
25750	18.9	2	3	9.1	Secondary infertility	No	No	0	35	42	1	2	no	no	no	0	3	no
37147	19.98	1	1	8	Secondary infertility	No	No	0	35	33	0	1	no	no	no	0	1	no
29376	20.9	1	1	9	Secondary infertility	No	No	0	35	35	1	1	no	no	no	0	2	no
38102	21.23	1	8	8	Primary infertility	No	No	0	35	42	2	0	no	no	no	0	2	no
33916	21.48	2	2	9	Secondary infertility	No	No	0	35	37	1	3	no	no	no	0	4	no
30910	21.51	1	2	12	Primary infertility	No	No	0	35	36	0	0	no	no	no	0	0	no
35877	23.88	1	5	8.5	Secondary infertility	No	No	1	35	36	1	2	no	no	no	0	3	no
30560	26.04	1	2	8	Secondary infertility	No	No	0	35	35	1	0	no	no	no	0	1	no
35911	26.37	2	2	9.1	Secondary infertility	No	No	1	35	39	1	4	no	no	no	0	5	no
51213	20.55	2	1	9	Secondary infertility	No	No	0	35.1	37	0	2	no	no	no	2	2	no
44373	17.48	2	1	10.5	Secondary infertility	No	Yes	1	35.1	37	0	2	no	no	no	1	2	no
35347	19.98	1	1	8	Secondary infertility	No	No	0	35.2	37	0	2	no	no	no	1	2	no
34260	26.04	1	2	8	Secondary infertility	No	No	0	35.2	35	0	1	no	no	no	1	1	yes
42663	18.67	1	3	8	Secondary infertility	No	No	0	35.2	38	0	1	no	no	no	0	1	yes
45233	22.83	2	3	9	Secondary infertility	No	No	0	35.2	39	1	2	no	no	no	0	3	no
32922	25	2	2	11	Secondary infertility	No	No	0	35.2	35	1	3	no	no	no	0	4	no
44657	24.35	1	2	8	Primary infertility	Yes	No	1	35.3	40	0	0	yes	no	no	0	0	no
25310	22.89	2	1	7	Secondary infertility	No	No	1	35.4	35	0	1	no	no	no	1	1	no
27756	15.22	1	4	13.4	Primary infertility	No	No	0	35.4	33	0	0	no	no	no	0	0	no
40141	20.89	2	1	12.3	Secondary infertility	No	No	0	35.4	33	0	2	no	no	no	0	2	no
27163	21.63	2	5	12	Secondary infertility	No	No	0	35.4	35	1	0	no	no	no	0	1	no
36715	18.9	2	3	9.1	Secondary infertility	No	No	0	35.5	39	1	0	no	no	no	0	1	no
11824	20.31	2	4	9	Secondary infertility	No	No	1	35.5	39	0	3	no	no	no	0	3	no
40985	21.23	1	1	8.1	Secondary infertility	No	No	1	35.5	37	0	2	no	no	no	0	2	yes
40531	26.67	1	3	11	Secondary infertility	No	No	0	35.5	39	3	0	no	no	no	0	3	yes
44663	19.83	2	6	10	Secondary infertility	Yes	No	0	35.6	40	0	1	no	no	no	0	1	no
26239	20.96	1	2	10.7	Secondary infertility	No	No	0	35.6	36	1	0	no	no	no	0	1	no
39042	22.03	2	1	7	Secondary infertility	No	No	0	35.7	39	0	2	no	no	no	2	2	no
42376	20.9	2	1	9	Secondary infertility	No	No	0	35.7	37	1	0	no	no	no	0	1	no
42510	21.51	1	2	12	Primary infertility	No	No	0	35.7	33	0	0	no	no	no	0	0	no
34311	26.37	2	2	9.1	Secondary infertility	No	No	1	35.7	39	1	4	no	no	no	0	5	no
32832	21.23	1	8	8	Primary infertility	No	No	0	35.9	38	0	1	no	no	no	1	1	no
32836	21.23	1	1	9	Secondary infertility	No	No	1	35.9	38	0	1	no	no	no	1	1	no
35182	23.03	1	4	10.2	Secondary infertility	No	No	1	36	37	1	1	no	no	no	1	2	no
38630	18.43	1	2	9	Secondary infertility	No	No	0	36	43	0	2	no	no	no	0	2	no
26963	22.06	1	9	9.8	Secondary infertility	Yes	No	0	36	41	1	0	no	yes	no	0	1	no
44108	26.04	1	1	9	Secondary infertility	No	No	1	36.2	41	2	2	no	no	no	2	4	no
24407	19.14	1	4	11.5	Secondary infertility	No	No	0	36.2	42	2	0	no	no	no	0	2	no
33285	20.2	1	7	9.4	Secondary infertility	No	No	0	36.2	34	0	1	no	no	no	0	1	yes
38728	20.7	1	3	11.5	Secondary infertility	No	No	0	36.2	43	0	2	no	no	no	0	2	no
36023	18.36	1	7	10	Secondary infertility	No	No	0	36.3	40	0	2	no	no	no	0	2	no
34919	20.2	2	3	12	Secondary infertility	No	No	0	36.3	37	0	2	no	no	no	0	2	no
37250	20.45	2	6	10	Secondary infertility	No	No	1	36.3	42	1	3	no	no	no	0	4	yes
26197	23.44	2	1	12	Secondary infertility	No	No	0	36.3	37	1	0	no	no	no	0	1	yes
27124	24.34	2	17	10	Primary infertility	No	No	1	36.3	39	0	0	no	no	no	0	0	no
24121	20.58	2	2	7	Secondary infertility	No	No	1	36.4	39	1	3	no	no	no	0	4	no
16972	20.7	2	4	9	Secondary infertility	No	Yes	0	36.4	37	1	0	no	no	no	0	1	no
31723	24.14	2	2	10	Secondary infertility	No	Yes	1	36.4	40	1	0	no	no	no	0	1	no
31290	23.88	1	1	9	Secondary infertility	No	No	0	36.5	39	0	3	no	no	no	2	3	no
32416	21.45	1	2	9.5	Secondary infertility	No	No	0	36.5	40	0	1	no	yes	no	1	1	no
32360	21.76	1	2	7.5	Secondary infertility	No	No	0	36.5	33	0	3	no	no	no	1	3	no
32289	22.83	1	3	9.4	Secondary infertility	No	No	1	36.5	38	0	1	no	no	no	0	1	yes
35508	24.44	1	12	7.8	Secondary infertility	No	No	0	36.5	43	1	4	no	no	no	0	5	no
9021	26.57	2	6	10.4	Secondary infertility	No	No	0	36.5	36	1	1	no	no	no	0	2	no
26928	19.53	2	4	9	Primary infertility	No	No	0	36.7	37	0	0	no	no	no	0	0	no
28255	31.22	2	10	13	Primary infertility	Yes	No	0	36.7	41	0	0	no	no	no	0	0	yes
24195	19.36	1	1	11	Secondary infertility	No	No	1	36.8	40	1	3	no	no	no	2	4	no
24947	20.94	1	1	10	Secondary infertility	Yes	No	1	36.8	34	1	2	no	no	no	1	3	no
31108	18.67	1	9	8	Primary infertility	No	No	0	36.8	36	0	0	no	no	no	0	0	no
37648	20.03	1	4	9	Secondary infertility	No	No	0	36.8	39	0	1	no	no	no	0	1	no
31196	22.94	1	5	10.1	Secondary infertility	No	No	1	36.8	48	1	1	no	no	no	0	2	no
26587	21.83	2	1	10.5	Secondary infertility	No	No	0	36.9	44	1	3	no	no	no	1	4	no
42487	22.27	1	1	8.5	Secondary infertility	No	No	0	36.9	40	1	1	no	no	no	1	2	yes
32424	22.58	1	2	9.5	Secondary infertility	No	No	0	36.9	37	1	0	no	no	no	0	1	no
32699	26.56	1	2	9.5	Secondary infertility	Yes	No	0	37	38	1	1	no	no	no	1	2	no
41889	19.82	2	2	10.5	Secondary infertility	Yes	No	0	37	38	1	0	no	no	no	0	1	no
31604	20.55	1	1	7.9	Secondary infertility	No	No	0	38	38	1	3	no	no	no	2	4	no
37207	20.44	2	10	9.2	Secondary infertility	No	No	1	38	43	0	1	no	no	no	1	1	no
28944	16.63	2	1	13	Secondary infertility	No	No	1	38	40	0	2	no	no	no	1	2	no
27535	21.37	1	3	10.2	Secondary infertility	No	No	0	38	41	1	1	no	no	no	1	2	yes
25320	21.08	2	1	9	Secondary infertility	No	No	0	38	42	1	2	no	no	no	1	3	no
24889	22.15	1	2	7.5	Secondary infertility	No	No	1	38	39	1	1	no	no	no	1	2	no
23395	21.48	2	9	7	Secondary infertility	No	Yes	0	38	40	1	1	no	no	no	1	2	no
44556	23.31	2	3	10.6	Primary infertility	No	No	1	38	36	0	0	no	no	no	0	0	no
42956	23.44	1	10	13.1	Secondary infertility	No	No	0	38	40	1	0	no	no	no	0	1	no
40323	21.76	1	1	10.2	Primary infertility	No	No	0	38	40	0	0	no	no	no	0	0	no
39836	23.23	1	3	9	Primary infertility	No	No	1	38	40	0	0	no	no	no	0	0	no
36230	22.19	1	1	9.8	Secondary infertility	No	No	0	38	36	1	1	no	no	no	0	2	no
33740	25.22	2	4	10.4	Secondary infertility	No	No	0	38	41	1	2	no	no	no	0	3	no
33146	20.45	1	3	12.3	Secondary infertility	No	No	0	38	38	1	5	no	no	no	0	6	no
33089	18.55	1	6	10.5	Secondary infertility	No	No	0	38	39	0	3	no	no	no	0	3	no
32834	21.94	1	1	8	Secondary infertility	No	No	1	38	33	1	1	no	no	no	0	2	no
32714	20.96	1	2	9	Secondary infertility	No	No	0	38	40	0	1	no	no	no	0	1	no
32488	20.89	2	2	8	Secondary infertility	Yes	No	0	38	35	2	2	no	no	no	0	4	yes
31040	25.22	2	2	12	Secondary infertility	Yes	No	0	38	37	2	0	no	no	no	0	2	no
30948	22.86	1	2	7.5	Secondary infertility	No	No	0	38	41	1	0	no	no	no	0	1	yes
30391	22.48	1	3	11.6	Secondary infertility	No	No	0	38	40	1	0	no	no	no	0	1	no
29784	24.22	2	1	10	Primary infertility	No	No	0	38	38	0	0	no	no	no	0	0	no
29163	19.88	1	1	9	Secondary infertility	No	No	0	38	41	1	1	no	no	no	0	2	yes
27214	20.44	2	2	7.5	Secondary infertility	No	No	0	38	37	1	2	no	no	no	0	3	no
26472	17.97	1	3	10	Secondary infertility	No	No	0	38	38	1	2	no	yes	no	0	3	no
31297	23.74	1	6	11.5	Secondary infertility	Yes	No	0	38.2	40	1	1	no	no	no	1	2	no
23018	20.7	2	2	7	Secondary infertility	No	No	0	38.3	46	0	3	no	no	no	2	3	no
37360	20.03	1	1	7	Secondary infertility	Yes	No	0	38.4	38	1	3	no	no	no	0	4	yes
42826	18.43	1	2	7.6	Secondary infertility	No	No	0	38.5	39	1	3	no	no	no	0	4	no
42042	23.07	1	14	9.7	Secondary infertility	No	No	1	38.5	45	1	0	no	no	no	0	1	no
39698	18.83	2	5	9.5	Secondary infertility	No	No	0	38.5	39	1	3	no	no	no	0	4	no
40037	19.56	2	6	8.5	Secondary infertility	No	No	0	38.6	44	1	0	no	no	no	0	1	yes
28865	18.99	1	12	8	Secondary infertility	No	No	0	38.7	39	1	1	no	no	no	0	2	no
35948	26.04	1	2	9.8	Secondary infertility	Yes	No	0	38.8	43	0	3	no	no	no	1	3	yes
38192	20.5	1	2	11.5	Secondary infertility	No	No	0	38.8	36	1	1	no	no	no	0	2	no
41026	20.55	1	6	8.5	Secondary infertility	No	No	0	39	43	1	0	no	no	no	0	1	no
33501	22.35	1	1	7.4	Secondary infertility	No	No	0	39.1	39	2	0	no	no	no	0	2	no
42297	28.3	1	4	13.5	Secondary infertility	No	No	0	39.2	37	2	1	no	no	no	2	3	no
25805	19.92	1	2	13.2	Secondary infertility	No	No	0	39.2	39	1	1	no	no	no	0	2	no
25242	26.08	2	6	10.7	Secondary infertility	No	No	0	39.3	39	1	1	no	no	no	0	2	no
29756	20.03	1	2	10	Secondary infertility	No	No	1	39.4	39	1	2	no	no	no	2	3	yes
31469	20	1	4	7.5	Secondary infertility	No	No	0	39.4	39	0	1	no	no	no	1	1	no
31121	22.83	1	2	7.9	Secondary infertility	No	No	0	39.6	42	2	0	no	no	no	0	2	no
40016	23.31	1	3	10.1	Secondary infertility	No	No	0	39.8	45	0	3	no	no	no	1	3	no
28583	20.57	1	1	8	Secondary infertility	No	No	1	40.1	42	1	5	no	no	no	2	6	no
31920	21.88	2	2	8.5	Secondary infertility	Yes	No	0	40.4	40	1	1	no	no	no	0	2	no
41250	25.3	1	5	9	Secondary infertility	No	No	0	40.5	49	1	3	no	no	no	0	4	no
37203	21.23	1	2	9	Secondary infertility	No	No	0	40.6	39	1	2	no	no	no	0	3	no
31464	23.14	1	1	10.8	Secondary infertility	No	No	0	40.6	40	1	0	no	no	no	0	1	no
28526	20.83	1	3	7	Secondary infertility	No	No	0	40.7	34	1	1	no	no	no	0	2	no
